# Supplementary material for: STAT6 Blockade Abrogates Aspergillus-Induced Eosinophilic Chronic Rhinosinusitis and Asthma, A Model of Unified Airway Disease
Source: Front Immunol. 2022 Feb 23;13:818017. doi: 10.3389/fimmu.2022.818017 (PMC8904741; doi:10.3389/fimmu.2022.818017)
Supplement: Supplementary Table 2 — Table lists differentially expressed genes. Gene Ensembl ID, symbol, fold change, significance (padj < 0.05), full name and simplemine descriptions are presented in their corresponding columns. [file Table_1.xlsx]

## Sheet: DE (p<0.05
id	symbol	baseMean	log2FoldChange	lfcSE	stat	pvalue	padj		Name	Description			simplemine_results_EnsmuIDs
ENSMUSG00000021494	Ddx41	44.0588	17.7849	4.2659	4.16909	3.05812e-05	0.000117428		DEAD box helicase 41	Exhibits DNA binding activity. Involved in cellular response to interferon-beta; defense response to virus; and positive regulation of transcription by RNA polymerase II. Localizes to endoplasmic reticulum and nucleus. Is expressed in hippocampus; pancreas; and testis. Orthologous to human DDX41 (DEAD-box helicase 41).
ENSMUSG00000100586	Vmn1r90	41.1995	17.7406	4.26591	4.15868	3.20087e-05	0.000122414		vomeronasal 1 receptor 90	No description available
ENSMUSG00000047632	Fgfbp3	38.6002	17.6938	4.26593	4.1477	3.35834e-05	0.000127981		fibroblast growth factor binding protein 3	Exhibits fibroblast growth factor binding activity. Involved in adult behavior; positive regulation of ERK1 and ERK2 cascade; and positive regulation of nervous system process. Predicted to localize to extracellular region. Is expressed in several structures, including central nervous system; future prosencephalon; male reproductive gland or organ; notochord; and primitive endoderm. Orthologous t…
ENSMUSG00000093752	Gm20716	2411.49	13.6623	1.54815	8.82492	1.09537e-18	1.71333e-17		predicted gene 20716	No description available
ENSMUSG00000054008	Ndst1	1581.05	13.0835	1.45185	9.01164	2.02997e-19	3.39677e-18		N-deacetylase/N-sulfotransferase (heparan glucosaminyl) 1	Exhibits deacetylase activity and sulfotransferase activity. Involved in several processes, including animal organ development; positive regulation of signal transduction; and protein sulfation. Predicted to localize to Golgi apparatus. Is expressed in several structures, including alimentary system; future brain; integumental system; nervous system; and respiratory system. Used to study DiGeorge…
ENSMUSG00000023806	Rsph3b	1278.55	12.7506	1.46353	8.71223	2.97966e-18	4.51759e-17		radial spoke 3B homolog (Chlamydomonas)	Predicted to localize to cilium. Is expressed in choroid invagination; diencephalon roof plate; and metencephalon part of 4th ventricle choroid plexus. Human ortholog(s) of this gene implicated in primary ciliary dyskinesia 32. Orthologous to human RSPH3 (radial spoke head 3).
ENSMUSG00000028134	Ptbp2	1007	12.4509	1.45053	8.58374	9.184e-18	1.33821e-16		polypyrimidine tract binding protein 2	Exhibits mRNA binding activity. Involved in mRNA splice site selection and regulation of neural precursor cell proliferation. Localizes to spliceosomal complex. Is expressed in several structures, including alimentary system; genitourinary system; nervous system; respiratory system; and sensory organ. Orthologous to human PTBP2 (polypyrimidine tract binding protein 2).
ENSMUSG00000039361	Picalm	832.407	12.1076	1.60614	7.53832	4.76072e-14	4.98011e-13		phosphatidylinositol binding clathrin assembly protein	Predicted to have several functions, including SH3 domain binding activity; clathrin heavy chain binding activity; and phosphatidylinositol binding activity. Involved in several processes, including amyloid-beta clearance by transcytosis; neuron projection morphogenesis; and regulation of amyloid precursor protein catabolic process. Localizes to clathrin-coated pit and vesicle. Colocalizes with p…
ENSMUSG00000034575	Papd7	781.047	12.0641	1.48039	8.14926	3.66173e-16	4.63544e-15		terminal nucleotidyltransferase 4A	Predicted to have guanylyltransferase activity and polynucleotide adenylyltransferase activity. Predicted to be involved in RNA 3' uridylation; regulation of mRNA catabolic process; and response to drug. Predicted to localize to Golgi apparatus and nucleus. Is expressed in brain; incisor; submandibular gland primordium; and vibrissa. Orthologous to human TENT4A (terminal nucleotidyltransferase 4A…
ENSMUSG00000074994	Qser1	751.68	11.8987	2.33774	5.08986	3.58333e-07	1.79479e-06		glutamine and serine rich 1	Orthologous to human QSER1 (glutamine and serine rich 1).
ENSMUSG00000071180	Smim15	571.452	11.5379	1.68284	6.85622	7.07052e-12	5.9804e-11		small integral membrane protein 15	Predicted to localize to integral component of membrane. Orthologous to human SMIM15 (small integral membrane protein 15).
ENSMUSG00000024926	Kat5	460.411	11.313	1.46046	7.74615	9.47169e-15	1.05804e-13		K(lysine) acetyltransferase 5	Exhibits peptide-lysine-N-acetyltransferase activity and transcription coactivator activity. Involved in peptidyl-lysine acetylation; positive regulation of autophagy; and positive regulation of transcription by RNA polymerase II. Localizes to transcription regulator complex. Is expressed in several structures, including central nervous system; eye; genitourinary system; hemolymphoid system gland…
ENSMUSG00000103651	RP24-245M20.4	330.003	10.8066	1.46983	7.35228	1.94858e-13	1.92504e-12		predicted gene, 37206	No description available
ENSMUSG00000045394	Epcam	324.922	10.8031	1.46763	7.36097	1.82579e-13	1.80807e-12		epithelial cell adhesion molecule	Predicted to have cadherin binding activity involved in cell-cell adhesion. Involved in ureteric bud development. Localizes to cell surface. Is expressed in several structures, including alimentary system; central nervous system; genitourinary system; respiratory system; and sensory organ. Used to study congenital diarrhea 5 with tufting enteropathy. Human ortholog(s) of this gene implicated in c…
ENSMUSG00000104208	RP23-448A11.8	309.084	10.7444	1.46205	7.34885	1.99925e-13	1.97352e-12		predicted gene, 37401	No description available
ENSMUSG00000024887	Asah2	307.201	10.6003	1.52276	6.96123	3.37324e-12	2.95225e-11		N-acylsphingosine amidohydrolase 2	Exhibits N-acylsphingosine amidohydrolase activity. Involved in lipid digestion and sphingolipid metabolic process. Localizes to several cellular components, including caveola; extracellular space; and mitochondrion. Predicted to colocalize with membrane raft. Orthologous to several human genes including ASAH2B (N-acylsphingosine amidohydrolase 2B).
ENSMUSG00000095832	Supt20	250.519	10.4261	1.47186	7.08365	1.40409e-12	1.27634e-11		0	0
ENSMUSG00000098428	Gm2260	213.986	10.2102	4.00261	2.55088	0.0107451	0.0251667		predicted gene 2260	No description available
ENSMUSG00000024234	Mtpap	204.538	10.1437	1.47579	6.87345	6.26675e-12	5.34448e-11		mitochondrial poly(A) polymerase	Predicted to have several functions, including metal ion binding activity; protein homodimerization activity; and ribonucleotide binding activity. Predicted to be involved in histone mRNA catabolic process and mRNA polyadenylation. Localizes to mitochondrion. Is expressed in several structures, including early conceptus; liver lobe; and oocyte. Human ortholog(s) of this gene implicated in spastic…
ENSMUSG00000040618	Pck2	228.625	9.97288	3.83681	2.59926	0.00934241	0.0221908		phosphoenolpyruvate carboxykinase 2 (mitochondrial)	Predicted to have manganese ion binding activity and phosphoenolpyruvate carboxykinase (GTP) activity. Predicted to be involved in several processes, including carboxylic acid metabolic process; cellular response to hormone stimulus; and gluconeogenesis. Localizes to mitochondrion. Is expressed in several structures, including alimentary system; central nervous system; genitourinary system; heart…
ENSMUSG00000024044	Epb4.1l3	171.969	9.86203	4.01224	2.45799	0.0139717	0.0316562		erythrocyte membrane protein band 4.1 like 3	Predicted to have cytoskeletal protein-membrane anchor activity. Involved in several processes, including myelination; protein localization to juxtaparanode region of axon; and protein localization to paranode region of axon. Localizes to juxtaparanode region of axon; paranode region of axon; and postsynaptic density. Colocalizes with axolemma. Is expressed in several structures, including centra…
ENSMUSG00000021314	Amph	165.189	9.84576	1.54235	6.38361	1.72966e-10	1.26876e-09		amphiphysin	Predicted to have phospholipid binding activity and protein C-terminus binding activity. Involved in learning and synaptic vesicle endocytosis. Localizes to several cellular components, including glutamatergic synapse; photoreceptor ribbon synapse; and synaptic vesicle. Is expressed in several structures, including allantois; metanephros; pituitary gland; and septum transversum. Orthologous to hu…
ENSMUSG00000056383	AI987944	161.894	9.72258	1.57743	6.16355	7.11303e-10	4.90035e-09		expressed sequence AI987944	Predicted to have DNA-binding transcription repressor activity, RNA polymerase II-specific and RNA polymerase II transcription regulatory region sequence-specific DNA binding activity. Predicted to be involved in negative regulation of transcription by RNA polymerase II. Predicted to localize to nuclear chromatin. Is expressed in dorsal root ganglion and trigeminal ganglion. Orthologous to human …
ENSMUSG00000029206	Nsun7	164.619	9.60429	3.80491	2.52419	0.0115966	0.0268933		NOL1/NOP2/Sun domain family, member 7	Predicted to have RNA binding activity and methyltransferase activity. Involved in flagellated sperm motility and sperm mitochondrion organization. Is expressed in several structures, including branchial arch; central nervous system; extraembryonic component; neural ectoderm; and sensory organ. Orthologous to human NSUN7 (NOP2/Sun RNA methyltransferase family member 7).
ENSMUSG00000031931	Ankrd49	140.2	9.60339	1.48329	6.47437	9.52057e-11	7.20843e-10		ankyrin repeat domain 49	Predicted to be involved in positive regulation of transcription, DNA-templated. Predicted to localize to nucleus. Orthologous to human ANKRD49 (ankyrin repeat domain 49).
ENSMUSG00000040560	Wdr7	177.507	9.54977	1.54957	6.16285	7.14487e-10	4.92092e-09		WD repeat domain 7	Involved in hematopoietic progenitor cell differentiation. Predicted to localize to synaptic vesicle. Is expressed in nervous system and sensory organ. Orthologous to human WDR7 (WD repeat domain 7).
ENSMUSG00000057409	Zfp53	139.213	9.53913	1.48451	6.42577	1.31202e-10	9.79575e-10		zinc finger protein 53	Predicted to have DNA-binding transcription factor activity, RNA polymerase II-specific and RNA polymerase II cis-regulatory region sequence-specific DNA binding activity. Predicted to be involved in regulation of transcription by RNA polymerase II. Predicted to localize to nucleus. Is expressed in early conceptus and genitourinary system. Orthologous to human ZNF300 (zinc finger protein 300).
ENSMUSG00000051341	Zfp52	140.225	9.46547	1.55333	6.09367	1.10352e-09	7.42433e-09		zinc finger protein 52	Predicted to have DNA-binding transcription activator activity, RNA polymerase II-specific and RNA polymerase II cis-regulatory region sequence-specific DNA binding activity. Predicted to be involved in regulation of transcription by RNA polymerase II. Predicted to localize to nucleus. Is expressed in several structures, including brain; early conceptus; genitourinary system; and spinal cord.
ENSMUSG00000022833	Ccdc14	131.358	9.39335	2.07233	4.53275	5.82196e-06	2.49118e-05		coiled-coil domain containing 14	Predicted to be involved in protein localization to centrosome. Predicted to localize to centriolar satellite. Orthologous to human CCDC14 (coiled-coil domain containing 14).
ENSMUSG00000044149	Nkrf	123.101	9.35734	1.48302	6.30965	2.79669e-10	2.01085e-09		NF-kappaB repressing factor	Predicted to have DNA-binding transcription activator activity, RNA polymerase II-specific and RNA polymerase II cis-regulatory region sequence-specific DNA binding activity. Predicted to be involved in negative regulation of transcription, DNA-templated and positive regulation of transcription by RNA polymerase II. Predicted to localize to nucleolus and nucleoplasm. Is expressed in limb mesenchy…
ENSMUSG00000029141	Slc4a1ap	125.553	9.33743	3.80971	2.45096	0.0142477	0.0322185		solute carrier family 4 (anion exchanger), member 1, adaptor protein	Predicted to have mRNA binding activity. Predicted to localize to nucleoplasm and plasma membrane. Orthologous to human SLC4A1AP (solute carrier family 4 member 1 adaptor protein).
ENSMUSG00000064128	Cenpj	110.097	9.25456	3.86481	2.39457	0.0166399	0.0369381		centromere protein J	Predicted to have several functions, including gamma-tubulin binding activity; identical protein binding activity; and transcription coactivator activity. Involved in organelle assembly; positive regulation of non-motile cilium assembly; and smoothened signaling pathway. Localizes to centriole and ciliary basal body. Is expressed in several structures, including alimentary system; brain; genitour…
ENSMUSG00000066537	Vmn2r57	115.277	9.17436	3.77812	2.42829	0.0151703	0.0340583		vomeronasal 2, receptor 57	Predicted to have G protein-coupled receptor activity. Predicted to localize to integral component of plasma membrane.
ENSMUSG00000062554	Gm12751	102.862	9.06731	1.51088	6.00136	1.95671e-09	1.28188e-08		predicted gene 12751	No description available
ENSMUSG00000032062	2310030G06Rik	88.1243	8.92917	1.54587	5.77616	7.64248e-09	4.68837e-08		RIKEN cDNA 2310030G06 gene	Is expressed in pancreas epithelium. Orthologous to human C11orf52 (chromosome 11 open reading frame 52).
ENSMUSG00000021392	Nol8	120.944	8.83692	3.66714	2.40976	0.015963	0.0356372		nucleolar protein 8	Predicted to have RNA binding activity. Involved in cellular response to leukemia inhibitory factor. Predicted to localize to nucleolus. Is expressed in central nervous system and sensory organ. Orthologous to human NOL8 (nucleolar protein 8).
ENSMUSG00000094950	Vmn2r66	95.2943	8.79689	1.5246	5.76998	7.92817e-09	4.8576e-08		vomeronasal 2, receptor 66	Predicted to have G protein-coupled receptor activity. Predicted to localize to integral component of plasma membrane.
ENSMUSG00000091930	Vmn2r52	81.0927	8.721	1.59816	5.4569	4.84532e-08	2.7093e-07		vomeronasal 2, receptor 52	Predicted to have G protein-coupled receptor activity. Predicted to localize to integral component of plasma membrane.
ENSMUSG00000049154	Fam183b	94.9305	8.71364	1.65024	5.28023	1.29025e-07	6.84418e-07		family with sequence similarity 183, member B	Localizes to ciliary basal body and ciliary base. Is expressed in several structures, including lung; nasal cavity respiratory epithelium; node; notochord; and reproductive system. Orthologous to several human genes including FAM183A (family with sequence similarity 183 member A).
ENSMUSG00000092329	Gm20388	1559.32	8.69971	1.25987	6.90526	5.01117e-12	4.3034e-11		polypeptide N-acetylgalactosaminyltransferase 2-like	No description available
ENSMUSG00000074807	Gm10762	76.2696	8.6523	1.66101	5.20904	1.89817e-07	9.83656e-07		predicted gene 10762	No description available
ENSMUSG00000070847	Vmn2r30	93.6678	8.63443	1.60579	5.37707	7.57075e-08	4.11493e-07		vomeronasal 2, receptor 30	Predicted to have G protein-coupled receptor activity. Predicted to localize to integral component of plasma membrane.
ENSMUSG00000049561	Olfr95	74.2255	8.61183	1.67253	5.149	2.6188e-07	1.33607e-06		olfactory receptor 95	Predicted to have olfactory receptor activity. Predicted to be involved in G protein-coupled receptor signaling pathway and sensory perception of smell. Predicted to localize to integral component of membrane. Orthologous to human OR10C1 (olfactory receptor family 10 subfamily C member 1).
ENSMUSG00000053012	Krcc1	530.187	8.58599	0.890825	9.63824	5.51235e-22	1.14751e-20		lysine-rich coiled-coil 1	Orthologous to human KRCC1 (lysine rich coiled-coil 1).
ENSMUSG00000090629	Olfr180	65.6467	8.50403	1.53194	5.55114	2.8382e-08	1.62829e-07		olfactory receptor 180	Predicted to have odorant binding activity and olfactory receptor activity. Predicted to be involved in G protein-coupled receptor signaling pathway and sensory perception of smell. Predicted to localize to integral component of membrane. Orthologous to human OR5K4 (olfactory receptor family 5 subfamily K member 4).
ENSMUSG00000030742	Lat	64.9781	8.50015	1.49699	5.67816	1.36154e-08	8.10689e-08		linker for activation of T cells	Predicted to have protein kinase binding activity and signaling receptor complex adaptor activity. Involved in gene expression; inflammatory response; and lymphocyte homeostasis. Localizes to COP9 signalosome; cell-cell junction; and immunological synapse. Is expressed in liver and thymus primordium. Used to study IgG4-related disease. Human ortholog(s) of this gene implicated in immunodeficiency…
ENSMUSG00000058685	Vmn2r51	74.5718	8.48434	1.53619	5.52297	3.3332e-08	1.90299e-07		vomeronasal 2, receptor 51	Predicted to have G protein-coupled receptor activity. Predicted to localize to integral component of plasma membrane.
ENSMUSG00000064262	Gimap8	63.2245	8.44978	1.55017	5.45087	5.01254e-08	2.79584e-07		GTPase, IMAP family member 8	Predicted to have GTP binding activity. Involved in regulation of T cell apoptotic process. Predicted to localize to cytosol. Is expressed in several structures, including alimentary system; brain; cardiovascular system; genitourinary system; and immune system. Orthologous to human GIMAP8 (GTPase, IMAP family member 8).
ENSMUSG00000100153	Gm5601	81.2633	8.40187	3.59878	2.33464	0.0195621	0.0425042		protein phosphatase 1 catalytic subunit gamma B	Orthologous to human PPP1CC (protein phosphatase 1 catalytic subunit gamma).
ENSMUSG00000040715	Rsc1a1	143.419	8.36953	3.53582	2.36707	0.0179297	0.0393974		regulatory solute carrier protein, family 1, member 1	Predicted to have sodium channel inhibitor activity. Involved in intestinal absorption; negative regulation of nucleoside transport; and negative regulation of protein localization to plasma membrane. Localizes to brush border and membrane. Used to study obesity. Orthologous to human RSC1A1 (regulator of solute carriers 1).
ENSMUSG00000039704	Lmbrd2	57.164	8.2852	1.64037	5.05082	4.39927e-07	2.17611e-06		LMBR1 domain containing 2	Predicted to be involved in adrenergic receptor signaling pathway. Predicted to localize to membrane. Is expressed in Meckel's cartilage; cranial ganglion; hindlimb long bone; and tarsus. Orthologous to human LMBRD2 (LMBR1 domain containing 2).
ENSMUSG00000032056	Btg4	55.663	8.27068	1.52355	5.42857	5.68061e-08	3.14362e-07		BTG anti-proliferation factor 4	Involved in negative regulation of mitotic cell cycle. Predicted to localize to cytoplasm and nucleus. Is expressed in central nervous system; early embryo; gonad; nasal cavity epithelium; and retina. Orthologous to human BTG4 (BTG anti-proliferation factor 4).
ENSMUSG00000095629	Vmn1r89	58.0514	8.2235	1.63728	5.02266	5.09604e-07	2.50322e-06		vomeronasal 1 receptor 89	Predicted to have pheromone binding activity and pheromone receptor activity. Predicted to be involved in response to pheromone. Predicted to localize to integral component of plasma membrane.
ENSMUSG00000079737	3110001I22Rik	49.9332	8.12108	1.87345	4.33482	1.45881e-05	5.89493e-05		RIKEN cDNA 3110001I22 gene	No description available
ENSMUSG00000035868	3110052M02Rik	49.9008	8.05637	1.55328	5.18669	2.14062e-07	1.10259e-06		zinc finger protein 983	Predicted to have DNA-binding transcription factor activity, RNA polymerase II-specific and RNA polymerase II cis-regulatory region sequence-specific DNA binding activity. Involved in response to bacterium. Predicted to localize to nucleus. Orthologous to human ZNF300 (zinc finger protein 300).
ENSMUSG00000015176	Nolc1	48.3219	8.0563	1.53313	5.25482	1.48167e-07	7.80093e-07		nucleolar and coiled-body phosphoprotein 1	Involved in nucleolus organization. Localizes to Cajal body and nucleolus. Is expressed in 1-cell stage embryo; cerebral cortex ventricular layer; and cortical plate. Orthologous to human NOLC1 (nucleolar and coiled-body phosphoprotein 1).
ENSMUSG00000044994	Olfr1426	47.2831	8.03574	1.67986	4.78359	1.72191e-06	7.89159e-06		olfactory receptor 1426	Predicted to have olfactory receptor activity. Predicted to be involved in G protein-coupled receptor signaling pathway and sensory perception of smell. Predicted to localize to integral component of membrane. Orthologous to human OR4D10 (olfactory receptor family 4 subfamily D member 10).
ENSMUSG00000020974	Pole2	46.8847	8.02867	1.52926	5.25003	1.52078e-07	7.99325e-07		polymerase (DNA directed), epsilon 2 (p59 subunit)	Predicted to have DNA binding activity and DNA-directed DNA polymerase activity. Predicted to be involved in DNA-dependent DNA replication and error-prone translesion synthesis. Predicted to localize to epsilon DNA polymerase complex and nuclear body. Is expressed in several structures, including limb mesenchyme; musculature; nervous system; respiratory system; and tongue. Orthologous to human PO…
ENSMUSG00000045392	Olfr1033	49.3045	7.88143	1.58479	4.97317	6.58664e-07	3.18474e-06		olfactory receptor 1033	Predicted to have odorant binding activity and olfactory receptor activity. Predicted to be involved in G protein-coupled receptor signaling pathway and sensory perception of smell. Predicted to localize to integral component of membrane. Orthologous to human OR5M3 (olfactory receptor family 5 subfamily M member 3).
ENSMUSG00000094076	Gm4767	41.1036	7.82989	1.53878	5.08837	3.61148e-07	1.80706e-06		predicted gene 4767	Predicted to have DNA-binding transcription factor activity, RNA polymerase II-specific and RNA polymerase II cis-regulatory region sequence-specific DNA binding activity. Predicted to be involved in regulation of transcription by RNA polymerase II. Predicted to localize to nucleus.
ENSMUSG00000096764	Gm21985	41.0948	7.81071	1.54209	5.06503	4.08341e-07	2.02962e-06		predicted gene 21985	Predicted to have potassium:chloride symporter activity. Predicted to be involved in several processes, including cell volume homeostasis; inorganic ion homeostasis; and inorganic ion transmembrane transport.
ENSMUSG00000075074	Olfr1254	40.3661	7.77262	1.5402	5.04649	4.4999e-07	2.2241e-06		olfactory receptor 1254	Predicted to have olfactory receptor activity. Predicted to be involved in G protein-coupled receptor signaling pathway and sensory perception of smell. Predicted to localize to integral component of membrane. Orthologous to several human genes including OR4A16 (olfactory receptor family 4 subfamily A member 16).
ENSMUSG00000090806	Vmn2r70	42.0429	7.74923	1.66726	4.64788	3.35367e-06	1.47777e-05		vomeronasal 2, receptor 70	Predicted to have G protein-coupled receptor activity. Predicted to localize to integral component of plasma membrane.
ENSMUSG00000054892	Txk	39.8546	7.72218	1.60089	4.82368	1.40936e-06	6.53678e-06		TXK tyrosine kinase	Predicted to have non-membrane spanning protein tyrosine kinase activity. Involved in several processes, including T cell receptor signaling pathway; activation of phospholipase C activity; and cytokine production. Predicted to localize to cytoplasm and nucleus. Is expressed in several structures, including genitourinary system; hemolymphoid system; lung; stomach mesentery; and vertebral axis mus…
ENSMUSG00000060586	H2-Eb1	37.1461	7.69388	1.64009	4.69114	2.71686e-06	1.21165e-05		histocompatibility 2, class II antigen E beta	Involved in antigen processing and presentation of exogenous peptide antigen via MHC class II and response to interferon-gamma. Predicted to localize to late endosome membrane and lysosomal membrane. Is expressed in lung. Human ortholog(s) of this gene implicated in several diseases, including allergic disease (multiple); autoimmune disease (multiple); bacterial infectious disease (multiple); eye…
ENSMUSG00000092111	Vmn2r113	38.0382	7.68053	1.57924	4.86344	1.1536e-06	5.41153e-06		vomeronasal 2, receptor 113	Predicted to have G protein-coupled receptor activity. Predicted to localize to integral component of plasma membrane.
ENSMUSG00000094130	Rpp14	34.9926	7.60563	1.56095	4.87245	1.10222e-06	5.18725e-06		0	0
ENSMUSG00000075140	Olfr73	36.7139	7.55501	1.58196	4.77573	1.79059e-06	8.19115e-06		olfactory receptor 73	Exhibits odorant binding activity and olfactory receptor activity. Involved in G protein-coupled receptor signaling pathway and sensory perception of smell. Predicted to localize to integral component of plasma membrane. Is expressed in main olfactory bulb and olfactory epithelium. Orthologous to human OR5D18 (olfactory receptor family 5 subfamily D member 18).
ENSMUSG00000074867	Zfp808	34.5404	7.53343	1.54055	4.89008	1.00794e-06	4.76805e-06		zinc finger protein 808	Predicted to have DNA-binding transcription activator activity, RNA polymerase II-specific and RNA polymerase II cis-regulatory region sequence-specific DNA binding activity. Predicted to be involved in regulation of transcription by RNA polymerase II. Predicted to localize to nucleus.
ENSMUSG00000062905	Vmn1r32	35.0048	7.50491	1.72662	4.34659	1.38273e-05	5.61044e-05		vomeronasal 1 receptor 32	Predicted to have pheromone binding activity and pheromone receptor activity. Predicted to be involved in response to pheromone. Predicted to localize to integral component of plasma membrane.
ENSMUSG00000059897	Zfp930	87.4692	7.47656	1.39208	5.3708	7.83893e-08	4.25414e-07		zinc finger protein 930	Predicted to have DNA-binding transcription activator activity, RNA polymerase II-specific and RNA polymerase II cis-regulatory region sequence-specific DNA binding activity. Predicted to be involved in regulation of transcription by RNA polymerase II. Predicted to localize to nucleus. Orthologous to human ZNF101 (zinc finger protein 101) and ZNF699 (zinc finger protein 699).
ENSMUSG00000082908	Gm13736	31.7069	7.45347	1.59041	4.6865	2.77919e-06	1.23765e-05		predicted gene 13736	Orthologous to human SRP9 (signal recognition particle 9).
ENSMUSG00000057067	Olfr297	31.4274	7.43171	1.5506	4.79279	1.64481e-06	7.5607e-06		olfactory receptor 297	Predicted to have odorant binding activity and olfactory receptor activity. Predicted to be involved in G protein-coupled receptor signaling pathway and sensory perception of smell. Predicted to localize to integral component of membrane. Orthologous to human OR14C36 (olfactory receptor family 14 subfamily C member 36).
ENSMUSG00000090576	Gm17055	31.1091	7.41977	1.55947	4.75788	1.95633e-06	8.89496e-06		predicted gene 17055	No description available
ENSMUSG00000094673	Olfr1354	30.4557	7.40444	1.55191	4.77118	1.8315e-06	8.36743e-06		olfactory receptor 1354	Predicted to have olfactory receptor activity. Predicted to be involved in G protein-coupled receptor signaling pathway and sensory perception of smell. Predicted to localize to integral component of membrane. Orthologous to human OR7A10 (olfactory receptor family 7 subfamily A member 10) and OR7A17 (olfactory receptor family 7 subfamily A member 17).
ENSMUSG00000073111	Olfr446	32.0713	7.40361	1.67099	4.43068	9.39349e-06	3.89524e-05		olfactory receptor 446	Predicted to have olfactory receptor activity. Predicted to be involved in G protein-coupled receptor signaling pathway and sensory perception of smell. Predicted to localize to integral component of membrane. Orthologous to human OR2A12 (olfactory receptor family 2 subfamily A member 12).
ENSMUSG00000073916	Olfr669	30.0615	7.38726	1.64844	4.48138	7.41622e-06	3.12037e-05		olfactory receptor 669	Predicted to have olfactory receptor activity. Predicted to be involved in G protein-coupled receptor signaling pathway and sensory perception of smell. Predicted to localize to integral component of membrane. Orthologous to human OR52N5 (olfactory receptor family 52 subfamily N member 5).
ENSMUSG00000101111	Gm28437	15415	7.3176	0.786387	9.30534	1.33565e-20	2.471e-19		predicted gene 28437	No description available
ENSMUSG00000096003	Gm3500	28.2293	7.28825	1.56596	4.65418	3.25269e-06	1.43583e-05		predicted gene 3500	No description available
ENSMUSG00000021880	Rnase6	27.2733	7.23674	1.62759	4.44628	8.7369e-06	3.63885e-05		ribonuclease, RNase A family, 6	Predicted to have ribonuclease activity. Involved in antimicrobial humoral immune response mediated by antimicrobial peptide and defense response to other organism. Localizes to extracellular space. Orthologous to human RNASE6 (ribonuclease A family member k6).
ENSMUSG00000030523	Trpm1	27.8295	7.23099	1.59698	4.52793	5.9565e-06	2.54566e-05		transient receptor potential cation channel, subfamily M, member 1	Exhibits cation channel activity. Involved in cellular response to light stimulus; retinal rod cell development; and signal transduction. Localizes to new growing cell tip. Is expressed in foregut; reproductive system; and sensory organ. Human ortholog(s) of this gene implicated in congenital stationary night blindness and congenital stationary night blindness 1C. Orthologous to human TRPM1 (tran…
ENSMUSG00000063412	Gm10131	28.7901	7.22199	1.6297	4.43148	9.35883e-06	3.88413e-05		predicted pseudogene 10131	Orthologous to human ERH (ERH mRNA splicing and mitosis factor).
ENSMUSG00000031362	Xlr4c	27.3444	7.21526	1.69046	4.26822	1.9704e-05	7.78018e-05		X-linked lymphocyte-regulated 4C	Predicted to be involved in meiotic cell cycle and spermatid development. Predicted to localize to synaptonemal complex. Is expressed in several structures, including brain; hemolymphoid system; hindgut diverticulum; placenta; and yolk sac. Orthologous to human FAM9B (family with sequence similarity 9 member B) and FAM9C (family with sequence similarity 9 member C).
ENSMUSG00000096584	Olfr611	26.1398	7.15596	1.58886	4.50384	6.67351e-06	2.82908e-05		olfactory receptor 611	Predicted to have olfactory receptor activity. Predicted to be involved in G protein-coupled receptor signaling pathway and sensory perception of smell. Predicted to localize to integral component of membrane and plasma membrane.
ENSMUSG00000091059	Vmn2r14	27.3846	7.03274	1.7941	3.91992	8.85779e-05	0.00031637		vomeronasal 2, receptor 14	Predicted to have G protein-coupled receptor activity. Predicted to localize to integral component of plasma membrane.
ENSMUSG00000075208	Olfr1019	23.8843	6.98666	1.63055	4.28485	1.82864e-05	7.2564e-05		olfactory receptor 1019	Exhibits copper ion binding activity; odorant binding activity; and olfactory receptor activity. Involved in detection of chemical stimulus involved in sensory perception. Localizes to integral component of plasma membrane. Is expressed in fronto-nasal process and olfactory epithelium. Orthologous to human OR5AR1 (olfactory receptor family 5 subfamily AR member 1).
ENSMUSG00000073972	Olfr553	22.7474	6.96853	1.63901	4.25166	2.12188e-05	8.33698e-05		olfactory receptor 553	Predicted to have olfactory receptor activity. Predicted to be involved in G protein-coupled receptor signaling pathway and sensory perception of smell. Predicted to localize to integral component of membrane.
ENSMUSG00000070522	Gm6505	22.1678	6.94671	1.5984	4.34605	1.38613e-05	5.62236e-05		predicted pseudogene 6505	No description available
ENSMUSG00000032482	Cspg5	21.9128	6.91398	1.59181	4.34347	1.40252e-05	5.68402e-05		chondroitin sulfate proteoglycan 5	Involved in regulation of synaptic vesicle exocytosis and trans-synaptic signaling, modulating synaptic transmission. Localizes to GABA-ergic synapse; glutamatergic synapse; and integral component of postsynaptic membrane. Is expressed in central nervous system and retina. Orthologous to human CSPG5 (chondroitin sulfate proteoglycan 5).
ENSMUSG00000056600	Olfr90	21.6516	6.90876	1.65271	4.18027	2.91163e-05	0.000112186		olfactory receptor 90	Predicted to have olfactory receptor activity. Predicted to be involved in G protein-coupled receptor signaling pathway and sensory perception of smell. Predicted to localize to integral component of membrane. Orthologous to human OR2H2 (olfactory receptor family 2 subfamily H member 2).
ENSMUSG00000086986	Gm12103	22.353	6.9042	1.64342	4.20111	2.65606e-05	0.000102998		predicted gene 12103	No description available
ENSMUSG00000068341	Reg3d	22.7794	6.89063	1.60411	4.29562	1.74207e-05	6.93737e-05		regenerating islet-derived 3 delta	Predicted to have oligosaccharide binding activity; peptidoglycan binding activity; and signaling receptor activity. Predicted to be involved in several processes, including antimicrobial humoral immune response mediated by antimicrobial peptide; cell wall disruption in other organism; and response to peptide hormone. Predicted to localize to extracellular space. Orthologous to human REG3A (regen…
ENSMUSG00000030344	Akap3	24.3124	6.88921	1.62465	4.24043	2.23094e-05	8.74182e-05		A kinase (PRKA) anchor protein 3	Exhibits protein kinase A binding activity. Involved in several processes, including blastocyst hatching; protein localization; and transmembrane receptor protein serine/threonine kinase signaling pathway. Localizes to acrosomal vesicle; sperm fibrous sheath; and sperm principal piece. Is expressed in early conceptus; secondary oocyte; and spermatocyte. Orthologous to human AKAP3 (A-kinase anchor…
ENSMUSG00000097195	Snhg5	20.7402	6.85829	1.64213	4.17645	2.96089e-05	0.000113942		small nucleolar RNA host gene 5	Is expressed in brain; heart; intestine; liver; and lung. Orthologous to human SNHG5 (small nucleolar RNA host gene 5).
ENSMUSG00000044827	Tlr1	20.0502	6.77915	2.23814	3.02892	0.00245428	0.00674183		toll-like receptor 1	Predicted to have several functions, including Toll-like receptor 2 binding activity; identical protein binding activity; and lipopeptide binding activity. Involved in defense response; positive regulation of interleukin-6 production; and positive regulation of tumor necrosis factor production. Predicted to localize to several cellular components, including Golgi apparatus; Toll-like receptor 1-T…
ENSMUSG00000068817	Olfr1140	21.0702	6.7654	2.19047	3.08855	0.00201133	0.00563922		olfactory receptor 1140	Predicted to have odorant binding activity and olfactory receptor activity. Predicted to be involved in G protein-coupled receptor signaling pathway and sensory perception of smell. Predicted to localize to integral component of membrane. Orthologous to human OR5W2 (olfactory receptor family 5 subfamily W member 2).
ENSMUSG00000048745	Olfr820	19.5843	6.76374	1.74727	3.87102	0.00010838	0.000382122		olfactory receptor 820	Predicted to have olfactory receptor activity. Predicted to be involved in G protein-coupled receptor signaling pathway and sensory perception of smell. Predicted to localize to integral component of membrane.
ENSMUSG00000050281	Olfr630	19.531	6.76143	1.63119	4.14509	3.39681e-05	0.000129227		olfactory receptor 630	Predicted to have olfactory receptor activity. Predicted to be involved in G protein-coupled receptor signaling pathway and sensory perception of smell. Predicted to localize to integral component of membrane and plasma membrane.
ENSMUSG00000046130	Vmn1r184	21.9984	6.75293	2.15495	3.13368	0.0017263	0.00491256		vomeronasal 1 receptor, 184	Orthologous to human VN1R4 (vomeronasal 1 receptor 4).
ENSMUSG00000030223	Ptpro	21.3874	6.73984	2.00472	3.36199	0.000773822	0.00235542		protein tyrosine phosphatase, receptor type, O	Exhibits Wnt-protein binding activity; protein homodimerization activity; and protein tyrosine phosphatase activity. Involved in several processes, including peptidyl-tyrosine dephosphorylation involved in inactivation of protein kinase activity; plasma membrane bounded cell projection organization; and slit diaphragm assembly. Localizes to several cellular components, including GABA-ergic synaps…
ENSMUSG00000045132	Olfr620	20.3929	6.72981	1.63726	4.1104	3.94975e-05	0.000149024		olfactory receptor 620	Predicted to have olfactory receptor activity. Predicted to be involved in G protein-coupled receptor signaling pathway and sensory perception of smell. Predicted to localize to integral component of membrane and plasma membrane. Orthologous to human OR51V1 (olfactory receptor family 51 subfamily V member 1).
ENSMUSG00000059460	Olfr286	23.3754	6.69102	1.8597	3.59791	0.000320789	0.00104482		olfactory receptor 286	Predicted to have olfactory receptor activity. Predicted to be involved in G protein-coupled receptor signaling pathway and sensory perception of smell. Predicted to localize to integral component of membrane. Is expressed in fronto-nasal process and olfactory epithelium.
ENSMUSG00000103135	RP23-323E20.2	18.2921	6.66989	1.66347	4.00963	6.08137e-05	0.00022244		predicted gene, 37979	No description available
ENSMUSG00000050613	Olfr125	17.7619	6.60297	1.65255	3.99563	6.45218e-05	0.000235246		olfactory receptor 125	Predicted to have odorant binding activity and olfactory receptor activity. Predicted to be involved in G protein-coupled receptor signaling pathway and sensory perception of smell. Predicted to localize to integral component of membrane. Is expressed in olfactory epithelium. Orthologous to human OR14J1 (olfactory receptor family 14 subfamily J member 1).
ENSMUSG00000082829	Gm15780	19.1137	6.59821	1.63303	4.04047	5.33444e-05	0.000196847		predicted gene 15780	No description available
ENSMUSG00000057443	Olfr138	17.2613	6.58244	1.71112	3.84686	0.000119643	0.000418369		olfactory receptor 138	Predicted to have olfactory receptor activity. Predicted to be involved in G protein-coupled receptor signaling pathway and sensory perception of smell. Predicted to localize to integral component of membrane.
ENSMUSG00000056883	Olfr533	22.2104	6.5777	2.1277	3.09146	0.00199175	0.00558939		olfactory receptor 533	Predicted to have olfactory receptor activity. Predicted to be involved in G protein-coupled receptor signaling pathway and sensory perception of smell. Predicted to localize to integral component of membrane.
ENSMUSG00000075146	Olfr1154	18.4133	6.56087	1.70575	3.84633	0.0001199	0.000419127		olfactory receptor 1154	Predicted to have odorant binding activity and olfactory receptor activity. Predicted to be involved in G protein-coupled receptor signaling pathway and sensory perception of smell. Predicted to localize to integral component of membrane.
ENSMUSG00000042869	Olfr1370	17.0996	6.54732	1.78775	3.66232	0.000249943	0.000830499		olfactory receptor 1370	Predicted to have olfactory receptor activity. Predicted to be involved in G protein-coupled receptor signaling pathway and sensory perception of smell. Predicted to localize to integral component of membrane.
ENSMUSG00000043087	Olfr855	17.7391	6.5445	1.78645	3.66341	0.000248882	0.000827418		olfactory receptor 855	Predicted to have olfactory receptor activity. Predicted to be involved in G protein-coupled receptor signaling pathway and sensory perception of smell. Predicted to localize to integral component of membrane. Is expressed in fronto-nasal process and olfactory epithelium. Orthologous to human OR7G2 (olfactory receptor family 7 subfamily G member 2).
ENSMUSG00000069421	Olfr810	16.6972	6.5395	1.66511	3.92737	8.58786e-05	0.000307574		olfactory receptor 810	Predicted to have olfactory receptor activity. Predicted to be involved in G protein-coupled receptor signaling pathway and sensory perception of smell. Predicted to localize to integral component of membrane.
ENSMUSG00000072707	Olfr31	18.2952	6.53072	1.67164	3.90678	9.35332e-05	0.000332913		olfactory receptor 31	Predicted to have olfactory receptor activity. Predicted to be involved in G protein-coupled receptor signaling pathway and sensory perception of smell. Predicted to localize to integral component of membrane. Orthologous to human OR2T1 (olfactory receptor family 2 subfamily T member 1).
ENSMUSG00000104212	CAAA01187608.3	16.6581	6.51705	1.63871	3.97695	6.98041e-05	0.000253197		predicted gene, 37986	No description available
ENSMUSG00000024256	Adcyap1	16.3606	6.49501	1.73801	3.73704	0.000186201	0.000632311		adenylate cyclase activating polypeptide 1	Exhibits pituitary adenylate cyclase activating polypeptide activity. Involved in several processes, including adenylate cyclase-activating G protein-coupled receptor signaling pathway; insulin secretion; and positive regulation of cold-induced thermogenesis. Predicted to localize to extracellular space; perikaryon; and terminal bouton. Is expressed in several structures, including alimentary sys…
ENSMUSG00000032392	Parp16	22.4394	6.48934	2.06821	3.13766	0.00170303	0.00485138		poly (ADP-ribose) polymerase family, member 16	Predicted to have kinase binding activity; protein serine/threonine kinase activator activity; and transferase activity, transferring pentosyl groups. Involved in cellular response to leukemia inhibitory factor. Predicted to localize to endoplasmic reticulum tubular network and nuclear envelope. Is expressed in several structures, including alimentary system; brain; cardiovascular system; genitou…
ENSMUSG00000042774	Olfr1353	16.1537	6.48163	1.68556	3.84538	0.000120363	0.00042065		olfactory receptor 1353	Predicted to have olfactory receptor activity. Predicted to be involved in G protein-coupled receptor signaling pathway and sensory perception of smell. Predicted to localize to integral component of membrane. Orthologous to human OR7A10 (olfactory receptor family 7 subfamily A member 10).
ENSMUSG00000051172	Olfr672	15.6731	6.45115	1.99489	3.23385	0.00122135	0.00358339		olfactory receptor 672	Predicted to have olfactory receptor activity. Predicted to be involved in G protein-coupled receptor signaling pathway and sensory perception of smell. Predicted to localize to integral component of membrane. Is expressed in olfactory epithelium.
ENSMUSG00000075170	Olfr1097	15.6409	6.4466	2.33217	2.76421	0.00570602	0.0143161		olfactory receptor 1097	Predicted to have odorant binding activity and olfactory receptor activity. Predicted to be involved in G protein-coupled receptor signaling pathway and sensory perception of smell. Predicted to localize to integral component of membrane. Orthologous to human OR8H1 (olfactory receptor family 8 subfamily H member 1); OR8H2 (olfactory receptor family 8 subfamily H member 2); and OR8H3 (olfactory re…
ENSMUSG00000070458	Vmn2r73	15.8522	6.43954	2.28665	2.81614	0.0048604	0.0123946		vomeronasal 2, receptor 73	Predicted to have G protein-coupled receptor activity. Predicted to localize to integral component of plasma membrane.
ENSMUSG00000103229	Dcun1d1	18.2999	6.39786	2.3279	2.74834	0.00598985	0.0149432		0	0
ENSMUSG00000019820	Utrn	3850.4	6.36842	2.03784	3.12508	0.00177757	0.00504451		utrophin	Predicted to have cytoskeletal protein binding activity; integrin binding activity; and protein kinase binding activity. Predicted to be involved in neuromuscular junction development and positive regulation of cell-matrix adhesion. Localizes to dystrophin-associated glycoprotein complex; neuromuscular junction; and sarcolemma. Predicted to colocalize with contractile ring. Is expressed in severa…
ENSMUSG00000050085	Olfr622	17.284	6.34292	2.1829	2.90573	0.00366398	0.00961975		olfactory receptor 622	Predicted to have olfactory receptor activity. Predicted to be involved in G protein-coupled receptor signaling pathway and sensory perception of smell. Predicted to localize to integral component of membrane.
ENSMUSG00000096045	Gm21698	14.629	6.33744	1.67311	3.78782	0.000151976	0.000522771		predicted gene, 21698	No description available
ENSMUSG00000103186	RP23-145H3.4	14.605	6.33416	1.65985	3.81611	0.000135573	0.000470249		predicted gene, 37088	No description available
ENSMUSG00000060049	Olfr235	14.653	6.33293	1.66207	3.81026	0.000138818	0.000480859		olfactory receptor 235	Exhibits olfactory receptor activity. Predicted to be involved in G protein-coupled receptor signaling pathway and sensory perception of smell. Predicted to localize to integral component of membrane. Orthologous to human OR5AN1 (olfactory receptor family 5 subfamily AN member 1).
ENSMUSG00000095195	Gm3005	14.7887	6.32375	2.31926	2.72662	0.0063987	0.0158749		predicted gene 3005	No description available
ENSMUSG00000047626	Olfr791	14.8655	6.31843	1.71999	3.67353	0.000239221	0.000797768		olfactory receptor 791	Predicted to have olfactory receptor activity. Predicted to be involved in G protein-coupled receptor signaling pathway and sensory perception of smell. Predicted to localize to integral component of membrane. Orthologous to human OR6C2 (olfactory receptor family 6 subfamily C member 2).
ENSMUSG00000052273	Dnah3	17.938	6.2933	2.27379	2.76776	0.00564436	0.0141801		dynein, axonemal, heavy chain 3	Predicted to have ATP-dependent microtubule motor activity, minus-end-directed; dynein intermediate chain binding activity; and dynein light intermediate chain binding activity. Predicted to be involved in microtubule-based movement. Predicted to localize to inner dynein arm. Orthologous to human DNAH3 (dynein axonemal heavy chain 3).
ENSMUSG00000063382	Bcl9l	14.8301	6.26438	2.23786	2.79927	0.00512187	0.012989		B cell CLL/lymphoma 9-like	Exhibits beta-catenin binding activity. Involved in several processes, including canonical Wnt signaling pathway; skeletal muscle cell differentiation; and somatic stem cell population maintenance. Localizes to nucleus. Is expressed in several structures, including cartilage; sensory organ; skeleton; trunk unsegmented mesenchyme; and vibrissa. Orthologous to human BCL9L (BCL9 like).
ENSMUSG00000070377	Olfr43	13.8807	6.25297	2.3218	2.69315	0.00707799	0.0173459		olfactory receptor 43	Predicted to have olfactory receptor activity. Predicted to be involved in G protein-coupled receptor signaling pathway and sensory perception of smell. Predicted to localize to integral component of membrane. Orthologous to several human genes including OR1A1 (olfactory receptor family 1 subfamily A member 1).
ENSMUSG00000087298	Gm9392	13.8192	6.21808	1.67879	3.7039	0.000212309	0.000713512		predicted pseudogene 9392	No description available
ENSMUSG00000050772	Olfr1124	13.272	6.20329	1.80665	3.43358	0.00059566	0.00184903		olfactory receptor 1124	Predicted to have olfactory receptor activity. Predicted to be involved in G protein-coupled receptor signaling pathway and sensory perception of smell. Predicted to localize to integral component of membrane.
ENSMUSG00000056910	Vmn2r107	81.2085	6.19204	2.67047	2.3187	0.0204111	0.0441082		vomeronasal 2, receptor 107	Predicted to have G protein-coupled receptor activity. Predicted to localize to integral component of plasma membrane.
ENSMUSG00000080956	Gm16179	13.795	6.18488	1.69053	3.65855	0.000253648	0.000841675		predicted gene 16179	No description available
ENSMUSG00000070816	Vmn1r86	14.2823	6.17489	2.24398	2.75176	0.00592765	0.0148074		vomeronasal 1 receptor 86	No description available
ENSMUSG00000083473	Gm13207	13.2332	6.16579	1.7076	3.61079	0.000305261	0.00099819		predicted gene 13207	No description available
ENSMUSG00000075089	Olfr1238	12.8643	6.16174	2.42857	2.53719	0.0111748	0.0260323		0	0
ENSMUSG00000031519	Asb5	13.3222	6.15413	1.70948	3.6	0.000318218	0.00103699		ankyrin repeat and SOCs box-containing 5	Predicted to be involved in positive regulation of protein catabolic process and protein ubiquitination. Is expressed in central nervous system and retina. Orthologous to human ASB5 (ankyrin repeat and SOCS box containing 5).
ENSMUSG00000050853	Olfr958	13.0515	6.14189	1.73616	3.53762	0.000403755	0.00129254		olfactory receptor 958	Exhibits olfactory receptor activity. Predicted to be involved in G protein-coupled receptor signaling pathway and sensory perception of smell. Predicted to localize to integral component of membrane. Is expressed in olfactory epithelium. Orthologous to human OR10D3 (olfactory receptor family 10 subfamily D member 3).
ENSMUSG00000087530	Gm15533	12.7058	6.1241	1.71491	3.57109	0.000355497	0.00114817		predicted gene 15533	No description available
ENSMUSG00000070448	Vmn2r89	467.964	6.12203	0.607135	10.0835	6.53696e-24	1.57512e-22		vomeronasal 2, receptor 89	Predicted to have G protein-coupled receptor activity. Predicted to localize to integral component of plasma membrane.
ENSMUSG00000054626	Xlr	12.4206	6.11052	1.81274	3.37088	0.000749297	0.00228697		X-linked lymphocyte-regulated	Predicted to be involved in meiotic cell cycle and spermatid development. Predicted to localize to synaptonemal complex. Is expressed in germ cell of testis; gonad; and testis. Human ortholog(s) of this gene implicated in spermatogenic failure 4. Orthologous to human SYCP3 (synaptonemal complex protein 3).
ENSMUSG00000066263	Olfr639	12.5913	6.09171	1.97481	3.08471	0.00203751	0.00570419		olfactory receptor 639	Predicted to have olfactory receptor activity. Predicted to be involved in G protein-coupled receptor signaling pathway and sensory perception of smell. Predicted to localize to integral component of membrane and plasma membrane.
ENSMUSG00000087367	Gm15491	12.2568	6.09167	2.35955	2.58171	0.00983129	0.0232357		predicted gene 15491	No description available
ENSMUSG00000069609	Gm11710	13.7478	6.0905	2.41714	2.51971	0.011745	0.0271914		CD300 molecule like family member D4	No description available
ENSMUSG00000103484	RP24-378J8.3	12.1907	6.08439	1.7148	3.54817	0.000387912	0.00124505		predicted gene, 38000	No description available
ENSMUSG00000085481	Gm16304	13.0399	6.06795	1.79514	3.38022	0.00072429	0.00221694		predicted gene 16304	No description available
ENSMUSG00000082316	Vmn1r221	13.711	6.06068	1.96684	3.08143	0.00206009	0.00576283		vomeronasal 1 receptor 221	No description available
ENSMUSG00000090355	Vmn2r-ps128	13.4127	6.05981	1.75146	3.45986	0.000540453	0.00169178		vomeronasal 2, receptor, pseudogene 128	No description available
ENSMUSG00000043314	Olfr30	15.6417	6.05405	2.19908	2.75299	0.00590534	0.0147592		olfactory receptor 30	Predicted to have olfactory receptor activity. Predicted to be involved in G protein-coupled receptor signaling pathway and sensory perception of smell. Predicted to localize to integral component of membrane.
ENSMUSG00000052372	Il1rapl1	12.1125	6.0487	1.70052	3.55697	0.000375152	0.00120607		interleukin 1 receptor accessory protein-like 1	Exhibits signaling receptor binding activity. Involved in heterophilic cell-cell adhesion via plasma membrane cell adhesion molecules; nervous system development; and positive regulation of synapse assembly. Localizes to cell surface and dendrite. Is expressed in central nervous system; dorsal root ganglion; eye; lung; and trigeminal nerve. Human ortholog(s) of this gene implicated in intellectua…
ENSMUSG00000070853	Olfr1120	11.8248	6.03702	1.83701	3.28634	0.00101499	0.00302684		olfactory receptor 1150, pseudogene 1	Predicted to have olfactory receptor activity.
ENSMUSG00000045102	Poln	11.6457	6.0211	2.47728	2.43053	0.0150766	0.0338697		DNA polymerase N	Predicted to have DNA-directed DNA polymerase activity. Predicted to be involved in DNA-dependent DNA replication. Predicted to localize to cytoplasm and nucleus. Orthologous to human POLN (DNA polymerase nu).
ENSMUSG00000068182	Olfr203	11.7979	6.00684	1.81345	3.31238	0.000925043	0.00277805		olfactory receptor 203	Predicted to have odorant binding activity and olfactory receptor activity. Predicted to be involved in G protein-coupled receptor signaling pathway and sensory perception of smell. Predicted to localize to integral component of membrane.
ENSMUSG00000028012	Rrh	11.5064	5.99148	1.72462	3.47408	0.000512608	0.00161033		retinal pigment epithelium derived rhodopsin homolog	Predicted to have G protein-coupled photoreceptor activity. Predicted to be involved in G protein-coupled receptor signaling pathway; cellular response to light stimulus; and phototransduction. Predicted to localize to integral component of plasma membrane and photoreceptor outer segment. Is expressed in eye. Orthologous to human RRH (retinal pigment epithelium-derived rhodopsin homolog).
ENSMUSG00000059237	Ppp1r2-ps4	11.5845	5.9858	1.72204	3.47599	0.000508977	0.00159953		protein phosphatase 1, regulatory (inhibitor) subunit 2, pseudogene 4	No description available
ENSMUSG00000058513	Olfr801	18.1165	5.93484	1.61755	3.66903	0.000243469	0.000811169		olfactory receptor 801	Predicted to have olfactory receptor activity. Predicted to be involved in G protein-coupled receptor signaling pathway and sensory perception of smell. Predicted to localize to integral component of membrane.
ENSMUSG00000067186	Olfr132	11.5709	5.91487	1.74772	3.38433	0.000713513	0.00218639		olfactory receptor 132	Predicted to have olfactory receptor activity. Predicted to be involved in G protein-coupled receptor signaling pathway and sensory perception of smell. Predicted to localize to integral component of membrane.
ENSMUSG00000049362	Olfr173	11.7559	5.90332	1.90162	3.10437	0.00190687	0.00537073		olfactory receptor 173	Predicted to have odorant binding activity and olfactory receptor activity. Predicted to be involved in G protein-coupled receptor signaling pathway and sensory perception of smell. Predicted to localize to integral component of membrane. Orthologous to several human genes including OR5K1 (olfactory receptor family 5 subfamily K member 1).
ENSMUSG00000102162	RP23-381K21.5	10.7065	5.89437	1.79111	3.29091	0.000998641	0.00298384		predicted gene 2367	No description available
ENSMUSG00000103637	RP23-50E17.2	10.6934	5.88537	1.74762	3.36764	0.000758133	0.00231193		predicted gene, 38330	No description available
ENSMUSG00000000365	Rnf17	10.9484	5.88147	1.78806	3.28931	0.00100433	0.0029994		ring finger protein 17	Exhibits identical protein binding activity. Involved in spermatid development. Localizes to cytoplasm. Is expressed in bladder; ovary; testis; and ureter. Orthologous to human RNF17 (ring finger protein 17).
ENSMUSG00000049233	Apoo-ps	10.6305	5.83538	1.80406	3.23459	0.00121818	0.00357531		apolipoprotein O, pseudogene	No description available
ENSMUSG00000084016	Olfr1096-ps1	10.369	5.82668	1.89418	3.0761	0.00209729	0.0058543		0	0
ENSMUSG00000075104	Olfr1219	10.7453	5.82406	1.85244	3.14399	0.00166662	0.00475974		olfactory receptor 1219	Predicted to have olfactory receptor activity. Predicted to be involved in G protein-coupled receptor signaling pathway and sensory perception of smell. Predicted to localize to integral component of membrane. Orthologous to human OR4C15 (olfactory receptor family 4 subfamily C member 15).
ENSMUSG00000083771	Gm15988	10.3271	5.8156	1.75776	3.30853	0.000937862	0.00281484		predicted gene 15988	No description available
ENSMUSG00000003178	Mical3	10.1386	5.78819	2.087	2.77345	0.00554649	0.0139498		0	0
ENSMUSG00000061626	Olfr68	9.79859	5.77038	1.8898	3.05344	0.00226236	0.0062615		olfactory receptor 68	Predicted to have olfactory receptor activity. Predicted to be involved in G protein-coupled receptor signaling pathway and sensory perception of smell. Predicted to localize to integral component of membrane. Is expressed in blood; embryo; and liver. Orthologous to human OR52A5 (olfactory receptor family 52 subfamily A member 5).
ENSMUSG00000097982	Scgb2b12	9.76278	5.76204	2.42257	2.37848	0.0173842	0.0383833		secretoglobin, family 2B, member 12	No description available
ENSMUSG00000058923	Vmn1r6	11.4284	5.74012	1.83344	3.1308	0.00174332	0.00495587		0	0
ENSMUSG00000018776	Slc35g3	14.5004	5.73609	2.12819	2.6953	0.00703262	0.0172484		solute carrier family 35, member G3	Predicted to localize to integral component of membrane. Orthologous to several human genes including SLC35G3 (solute carrier family 35 member G3) and SLC35G5 (solute carrier family 35 member G5).
ENSMUSG00000035385	Ccl2	9.52372	5.72211	1.81782	3.14778	0.00164514	0.00470382		chemokine (C-C motif) ligand 2	Exhibits CCR2 chemokine receptor binding activity and cytokine activity. Involved in several processes, including cellular response to cytokine stimulus; positive regulation of leukocyte chemotaxis; and positive regulation of macromolecule metabolic process. Localizes to extracellular space. Predicted to colocalize with C-fiber. Is expressed in several structures, including heart; nervous system;…
ENSMUSG00000098094	Scgb2b17	43.3897	5.72098	1.67822	3.40895	0.000652132	0.00200953		secretoglobin, family 2B, member 17	No description available
ENSMUSG00000091655	Gm8741	11.2982	5.70463	1.74499	3.26916	0.00107869	0.00320287		predicted gene 8741	No description available
ENSMUSG00000101509	Gm29641	9.41134	5.6903	1.79875	3.16347	0.00155901	0.00447571		predicted gene 29641	No description available
ENSMUSG00000068823	Csde1	724.206	5.6864	1.45994	3.89494	9.82213e-05	0.000348394		cold shock domain containing E1, RNA binding	Predicted to have RNA binding activity. Predicted to be involved in nuclear-transcribed mRNA catabolic process, no-go decay and stress granule assembly. Localizes to mitochondrial inner membrane. Is expressed in heart; limb; lung; small intestine; and testis. Orthologous to human CSDE1 (cold shock domain containing E1).
ENSMUSG00000085683	9130409J20Rik	10.0085	5.68362	1.77306	3.20554	0.0013481	0.00392355		transmembrane protein 238 like	Is expressed in bladder; urinary system; and urothelium of bladder. Orthologous to human TMEM238L (transmembrane protein 238 like).
ENSMUSG00000056155	Nanos3	10.4861	5.68097	2.38889	2.37808	0.0174032	0.0384116		nanos C2HC-type zinc finger 3	Exhibits RNA binding activity. Involved in several processes, including gamete generation; negative regulation of apoptotic signaling pathway; and regulation of translation. Localizes to P-body; cytoplasmic stress granule; and nucleus. Is expressed in telencephalon and testis. Orthologous to human NANOS3 (nanos C2HC-type zinc finger 3).
ENSMUSG00000090018	Gm13741	10.8616	5.6687	1.92425	2.94593	0.00321982	0.00858411		0	0
ENSMUSG00000101488	Olfr65	126.151	5.66823	0.736393	7.69729	1.38978e-14	1.53509e-13		0	0
ENSMUSG00000054142	Vmn1r236	9.3819	5.66678	1.91289	2.96242	0.00305236	0.0081818		vomeronasal 1 receptor 236	Predicted to have pheromone binding activity and pheromone receptor activity. Predicted to be involved in response to pheromone. Predicted to localize to integral component of plasma membrane. Orthologous to human VN1R4 (vomeronasal 1 receptor 4).
ENSMUSG00000094612	Olfr491	9.15268	5.65908	1.78031	3.1787	0.00147937	0.00426639		olfactory receptor 491	Predicted to have odorant binding activity and olfactory receptor activity. Predicted to be involved in G protein-coupled receptor signaling pathway and sensory perception of smell. Predicted to localize to integral component of membrane.
ENSMUSG00000094113	5430401F13Rik	4110.49	5.64594	1.53916	3.66818	0.00024428	0.000813431		RIKEN cDNA 5430401F13 gene	No description available
ENSMUSG00000058802	Olfr97	12.8998	5.63711	2.21494	2.54504	0.0109264	0.0255332		olfactory receptor 97	Predicted to have olfactory receptor activity. Predicted to be involved in G protein-coupled receptor signaling pathway and sensory perception of smell. Predicted to localize to integral component of membrane.
ENSMUSG00000094737	Gm17045	8.91629	5.63498	1.78974	3.14849	0.00164114	0.00469455		predicted gene 17045	No description available
ENSMUSG00000086937	Gm15063	8.99133	5.62517	1.92608	2.92053	0.0034944	0.00923638		predicted gene 15063	No description available
ENSMUSG00000020660	Pomc	10.9017	5.62278	2.25407	2.49449	0.0126137	0.0289663		pro-opiomelanocortin-alpha	Exhibits hormone activity. Involved in several processes, including glucose homeostasis; regulation of corticosterone secretion; and regulation of glycogen metabolic process. Localizes to extracellular space and secretory granule. Is expressed in several structures, including nervous system; skin; and trophoblast giant cell. Used to study obesity. Human ortholog(s) of this gene implicated in fami…
ENSMUSG00000064405	Gm23925	7.75382	5.62051	1.82644	3.0773	0.00208885	0.00583205		0	0
ENSMUSG00000032114	Slc37a4	198.086	5.60723	0.680208	8.2434	1.67381e-16	2.19077e-15		solute carrier family 37 (glucose-6-phosphate transporter), member 4	Predicted to have glucose 6-phosphate:inorganic phosphate antiporter activity and glucose-6-phosphate transmembrane transporter activity. Involved in several processes, including cholesterol homeostasis; hemopoiesis; and neutrophil chemotaxis. Predicted to localize to integral component of endoplasmic reticulum membrane and intracellular membrane-bounded organelle. Is expressed in several structu…
ENSMUSG00000094531	Olfr671	8.71669	5.59559	1.84157	3.03849	0.00237769	0.00655405		olfactory receptor 671	Predicted to have olfactory receptor activity. Predicted to be involved in G protein-coupled receptor signaling pathway and sensory perception of smell. Predicted to localize to integral component of membrane. Orthologous to human OR52E8 (olfactory receptor family 52 subfamily E member 8).
ENSMUSG00000056822	Olfr166	69.3697	5.59006	1.11822	4.99909	5.76014e-07	2.80932e-06		olfactory receptor 166	Predicted to have olfactory receptor activity. Predicted to be involved in G protein-coupled receptor signaling pathway and sensory perception of smell. Predicted to localize to integral component of membrane. Orthologous to human OR2L13 (olfactory receptor family 2 subfamily L member 13).
ENSMUSG00000099605	1700066N21Rik	18.8939	5.58522	1.98105	2.81932	0.0048125	0.0122839		RIKEN cDNA 1700066N21 gene	No description available
ENSMUSG00000091601	Olfr93	8.57255	5.57646	1.82228	3.06015	0.00221225	0.00613912		olfactory receptor 93	Predicted to have olfactory receptor activity. Predicted to be involved in G protein-coupled receptor signaling pathway and sensory perception of smell. Predicted to localize to integral component of membrane. Orthologous to human OR2H1 (olfactory receptor family 2 subfamily H member 1).
ENSMUSG00000045540	Olfr600	8.65273	5.57565	1.80647	3.08649	0.00202537	0.00567279		olfactory receptor 600	Predicted to have olfactory receptor activity. Predicted to be involved in G protein-coupled receptor signaling pathway and sensory perception of smell. Predicted to localize to integral component of membrane.
ENSMUSG00000080993	Gm12903	10.6447	5.57332	1.90272	2.92913	0.0033991	0.00901923		predicted gene 12903	No description available
ENSMUSG00000033024	Klra9	8.55864	5.5721	1.81027	3.07804	0.00208364	0.00581816		killer cell lectin-like receptor subfamily A, member 9	Predicted to localize to plasma membrane.
ENSMUSG00000084809	Gm12631	8.55762	5.57063	1.84351	3.02176	0.00251313	0.00688131		predicted gene 12631	No description available
ENSMUSG00000103018	RP24-194G3.3	9.98215	5.55914	1.84728	3.00937	0.00261793	0.00714054		predicted gene, 17968	No description available
ENSMUSG00000084213	Hspe1-ps5	8.33473	5.53659	1.82305	3.03699	0.0023895	0.00658144		heat shock protein 1 (chaperonin 10), pseudogene 5	No description available
ENSMUSG00000060112	Olfr60	8.39905	5.53335	2.00229	2.76351	0.00571838	0.0143456		olfactory receptor 60	Predicted to have odorant binding activity and olfactory receptor activity. Predicted to be involved in G protein-coupled receptor signaling pathway and sensory perception of smell. Predicted to localize to integral component of membrane.
ENSMUSG00000059375	Vmn1r33	8.82513	5.52911	2.00302	2.76039	0.00577332	0.0144673		vomeronasal 1 receptor 33	Predicted to have pheromone binding activity and pheromone receptor activity. Predicted to be involved in response to pheromone. Predicted to localize to integral component of plasma membrane.
ENSMUSG00000043274	Olfr1123	8.56755	5.52651	1.80855	3.05577	0.0022448	0.00621898		olfactory receptor 1123	Predicted to have olfactory receptor activity. Predicted to be involved in G protein-coupled receptor signaling pathway and sensory perception of smell. Predicted to localize to integral component of membrane. Orthologous to human OR10AG1 (olfactory receptor family 10 subfamily AG member 1).
ENSMUSG00000097068	Gm26760	8.43777	5.52329	1.94682	2.83708	0.00455287	0.0116816		predicted gene, 26760	No description available
ENSMUSG00000103581	RP24-529L21.6	21.4854	5.52014	1.52996	3.60803	0.000308536	0.0010077		predicted gene, 37833	No description available
ENSMUSG00000030406	Gipr	8.37098	5.51977	1.80582	3.05666	0.00223817	0.00620408		gastric inhibitory polypeptide receptor	Predicted to have G protein-coupled peptide receptor activity; gastric inhibitory peptide receptor activity; and peptide hormone binding activity. Involved in endocrine pancreas development. Predicted to localize to plasma membrane. Is expressed in foregut-midgut junction; pancreas; and pancreas primordium. Human ortholog(s) of this gene implicated in cardiovascular system disease; diabetes melli…
ENSMUSG00000075195	Olfr1048	8.16243	5.50932	1.90544	2.89136	0.00383577	0.0100165		olfactory receptor 1048	Predicted to have odorant binding activity and olfactory receptor activity. Predicted to be involved in G protein-coupled receptor signaling pathway and sensory perception of smell. Predicted to localize to integral component of membrane. Orthologous to human OR8K5 (olfactory receptor family 8 subfamily K member 5).
ENSMUSG00000050702	Rfpl3s	9.00105	5.47571	1.79003	3.059	0.00222079	0.00615935		RIKEN cDNA 4930563M21 gene	No description available
ENSMUSG00000104517	RP23-469D21.6	7.91328	5.46265	1.82966	2.98561	0.00283009	0.00765162		predicted gene, 18407	No description available
ENSMUSG00000085143	Gm11520	8.01754	5.45723	1.83659	2.97139	0.0029646	0.00797078		predicted gene 11520	No description available
ENSMUSG00000023078	Cxcl13	8.15506	5.45328	1.94215	2.80787	0.0049871	0.0126811		chemokine (C-X-C motif) ligand 13	Exhibits CXCR5 chemokine receptor binding activity and chemokine activity. Involved in several processes, including B cell chemotaxis across high endothelial venule; activation of GTPase activity; and lymph node development. Localizes to extracellular space. Is expressed in Peyer's patch; aorta; central nervous system; and retina. Orthologous to human CXCL13 (C-X-C motif chemokine ligand 13).
ENSMUSG00000069295	Vmn1r196	10.8762	5.44637	1.96882	2.76631	0.00566948	0.0142345		vomeronasal 1 receptor 196	Predicted to have pheromone binding activity and pheromone receptor activity. Predicted to be involved in response to pheromone. Predicted to localize to integral component of plasma membrane.
ENSMUSG00000032769	Trpa1	8.70147	5.44297	2.09283	2.60077	0.00930144	0.022104		transient receptor potential cation channel, subfamily A, member 1	Exhibits calcium channel activity. Involved in several processes, including detection of stimulus involved in sensory perception of pain; response to pain; and thermoception. Localizes to stereocilium bundle. Is expressed in cochlea and glossopharyngeal ganglion. Human ortholog(s) of this gene implicated in familial episodic pain syndrome 1. Orthologous to human TRPA1 (transient receptor potentia…
ENSMUSG00000054036	Olfr279	8.18344	5.43599	1.96583	2.76525	0.005688	0.0142767		olfactory receptor 279	Predicted to have olfactory receptor activity. Predicted to be involved in G protein-coupled receptor signaling pathway and sensory perception of smell. Predicted to localize to integral component of membrane. Is expressed in nasal septum epithelium; olfactory epithelium; and septal olfactory organ.
ENSMUSG00000002625	Akap8l	13.3552	5.43424	2.06321	2.63387	0.00844171	0.0202657		A kinase (PRKA) anchor protein 8-like	Predicted to have histone deacetylase binding activity; lamin binding activity; and protein kinase A regulatory subunit binding activity. Predicted to be involved in several processes, including mitotic chromosome condensation; regulation of gene expression; and regulation of histone modification. Localizes to nuclear matrix. Is expressed in central nervous system and retina. Orthologous to human…
ENSMUSG00000075141	Olfr1160	7.78813	5.43129	1.92667	2.819	0.00481738	0.0122951		olfactory receptor 1160	Predicted to have odorant binding activity and olfactory receptor activity. Predicted to be involved in G protein-coupled receptor signaling pathway and sensory perception of smell. Predicted to localize to integral component of membrane.
ENSMUSG00000078143	Gm17344	56.1361	5.42721	1.06026	5.11878	3.07526e-07	1.55323e-06		predicted gene, 17344	No description available
ENSMUSG00000100106	Gm28856	7.68293	5.42	1.87837	2.88548	0.0039082	0.0101884		predicted gene 28856	No description available
ENSMUSG00000075107	Olfr1216	20.0011	5.41957	1.57062	3.4506	0.000559333	0.00174557		olfactory receptor 1216	Predicted to have olfactory receptor activity. Predicted to be involved in G protein-coupled receptor signaling pathway and sensory perception of smell. Predicted to localize to integral component of membrane. Orthologous to human OR4C15 (olfactory receptor family 4 subfamily C member 15).
ENSMUSG00000036647	Olfr6	42.0529	5.41273	1.25638	4.30819	1.64594e-05	6.57682e-05		olfactory receptor 6	Predicted to have olfactory receptor activity. Predicted to be involved in G protein-coupled receptor signaling pathway and sensory perception of smell. Predicted to localize to integral component of membrane. Is expressed in fronto-nasal process and olfactory epithelium.
ENSMUSG00000085247	4930545L23Rik	7.77581	5.4049	1.83784	2.94089	0.00327268	0.00871375		RIKEN cDNA 4930545L23 gene	No description available
ENSMUSG00000103375	RP23-198G19.1	7.52716	5.38548	1.9332	2.78579	0.00533974	0.013482		predicted gene, 37181	No description available
ENSMUSG00000059189	Olfr913	19.5076	5.37569	1.57024	3.42349	0.000618234	0.00191343		olfactory receptor 913	Predicted to have odorant binding activity and olfactory receptor activity. Predicted to be involved in G protein-coupled receptor signaling pathway and sensory perception of smell. Predicted to localize to integral component of membrane.
ENSMUSG00000081189	Gm12725	7.35583	5.35914	1.93693	2.76682	0.00566064	0.0142166		heat shock protein 1 (chaperonin), pseudogene 4	No description available
ENSMUSG00000081372	Gm16171	7.42661	5.35567	1.89086	2.8324	0.00462005	0.011834		predicted gene 16171	No description available
ENSMUSG00000096009	Olfr134	7.1767	5.31475	1.9764	2.68911	0.0071642	0.0175363		olfactory receptor 134	Predicted to have olfactory receptor activity. Predicted to be involved in G protein-coupled receptor signaling pathway and sensory perception of smell. Predicted to localize to integral component of membrane.
ENSMUSG00000047050	Olfr914	7.6505	5.31422	1.92523	2.76031	0.0057747	0.0144693		olfactory receptor 914	Predicted to have odorant binding activity and olfactory receptor activity. Predicted to be involved in G protein-coupled receptor signaling pathway and sensory perception of smell. Predicted to localize to integral component of membrane.
ENSMUSG00000102728	RP23-4E15.1	7.04332	5.27675	1.92934	2.73501	0.00623787	0.0155102		predicted gene, 37934	No description available
ENSMUSG00000057149	Olfr1301	51.7917	5.26298	1.11087	4.73773	2.16129e-06	9.76932e-06		olfactory receptor 1301	Predicted to have olfactory receptor activity. Predicted to be involved in G protein-coupled receptor signaling pathway and sensory perception of smell. Predicted to localize to integral component of membrane.
ENSMUSG00000050788	Olfr419	9.8807	5.26183	2.23416	2.35517	0.0185142	0.0404982		olfactory receptor 419	Predicted to have olfactory receptor activity. Predicted to be involved in G protein-coupled receptor signaling pathway and sensory perception of smell. Predicted to localize to integral component of membrane. Orthologous to human OR10Z1 (olfactory receptor family 10 subfamily Z member 1).
ENSMUSG00000083870	Gm11761	6.92688	5.26021	1.87245	2.80927	0.00496534	0.0126349		predicted gene 11761	No description available
ENSMUSG00000061376	Vmn1r219	7.0329	5.25662	2.23526	2.35168	0.0186889	0.0408116		vomeronasal 1 receptor 219	Predicted to have pheromone binding activity and pheromone receptor activity. Predicted to be involved in response to pheromone. Predicted to localize to integral component of plasma membrane.
ENSMUSG00000044457	Gm4776	8.17668	5.25517	1.86805	2.81319	0.00490523	0.0124969		serine/threonine kinase 2	Predicted to have protein serine/threonine kinase activity. Predicted to be involved in intracellular signal transduction and protein phosphorylation. Predicted to localize to cytoplasm and nucleus.
ENSMUSG00000075114	Olfr1208	8.58783	5.24546	2.31567	2.2652	0.0235004	0.0498213		olfactory receptor 1208	Predicted to have olfactory receptor activity. Predicted to be involved in G protein-coupled receptor signaling pathway and sensory perception of smell. Predicted to localize to integral component of membrane.
ENSMUSG00000063739	Gm4963	6.78654	5.241	1.90939	2.74486	0.00605371	0.0150903		predicted gene 4963	No description available
ENSMUSG00000001995	Sipa1l2	9.1643	5.23067	2.28785	2.28629	0.0222375	0.0474777		signal-induced proliferation-associated 1 like 2	Predicted to have GTPase activator activity. Predicted to be involved in regulation of small GTPase mediated signal transduction. Is expressed in brain and thymus primordium. Orthologous to human SIPA1L2 (signal induced proliferation associated 1 like 2).
ENSMUSG00000085794	Vax2os	9.15931	5.2163	1.79212	2.91069	0.00360629	0.00949251		ventral anterior homeobox 2, opposite strand	Is expressed in eye; head; and retina.
ENSMUSG00000100963	Gm28372	8.54558	5.21504	1.83098	2.84823	0.00439633	0.011335		predicted gene 28372	No description available
ENSMUSG00000094941	Gm15093	6.73704	5.21058	1.8748	2.77927	0.00544805	0.013726		predicted gene 15093	No description available
ENSMUSG00000078193	Gm2000	1505.01	5.20716	0.860059	6.05442	1.40922e-09	9.3637e-09		predicted gene 2000	Predicted to be a structural constituent of ribosome. Predicted to be involved in translation. Predicted to localize to ribosome. Human ortholog(s) of this gene implicated in Diamond-Blackfan anemia 19. Orthologous to human RPL35 (ribosomal protein L35).
ENSMUSG00000033107	Rnf125	18.8701	5.20628	1.43485	3.62844	0.00028514	0.000937484		ring finger protein 125	Exhibits ubiquitin-protein transferase activity. Involved in cellular response to leukemia inhibitory factor. Predicted to localize to VCP-NPL4-UFD1 AAA ATPase complex. Is expressed in 2-cell stage embryo and 4-cell stage embryo. Orthologous to human RNF125 (ring finger protein 125).
ENSMUSG00000021258	Ccnk	221.933	5.20359	1.36415	3.81452	0.000136449	0.000473184		cyclin K	Predicted to have cyclin-dependent protein serine/threonine kinase activator activity; protein kinase binding activity; and protein serine/threonine kinase activity. Involved in in utero embryonic development and negative regulation of stem cell differentiation. Predicted to localize to cyclin K-CDK12 complex; cyclin K-CDK13 complex; and cyclin/CDK positive transcription elongation factor complex…
ENSMUSG00000082114	Gm13489	7.01256	5.19728	1.90183	2.73278	0.00628032	0.0156079		predicted gene 13489	No description available
ENSMUSG00000026984	Il1f6	15.4178	5.19554	1.68243	3.08811	0.00201431	0.00564628		interleukin 1 family, member 6	Exhibits cytokine activity. Involved in positive regulation of interleukin-6 production. Localizes to extracellular space. Orthologous to human IL36A (interleukin 36 alpha).
ENSMUSG00000081604	Gm11518	699.806	5.18036	0.8245	6.28304	3.32022e-10	2.36587e-09		predicted gene 11518	No description available
ENSMUSG00000073925	Olfr654	6.51562	5.16978	1.91555	2.69885	0.00695801	0.0170841		olfactory receptor 654	Predicted to have olfactory receptor activity. Predicted to be involved in G protein-coupled receptor signaling pathway and sensory perception of smell. Predicted to localize to integral component of membrane.
ENSMUSG00000081858	Gm14514	6.87165	5.16928	1.90339	2.71583	0.00661103	0.0163426		predicted gene 14514	No description available
ENSMUSG00000060787	Olfr464	6.60038	5.1551	2.16638	2.37959	0.0173318	0.0382914		olfactory receptor 464	Predicted to have olfactory receptor activity. Predicted to be involved in G protein-coupled receptor signaling pathway and sensory perception of smell. Predicted to localize to integral component of membrane. Orthologous to human OR4D1 (olfactory receptor family 4 subfamily D member 1).
ENSMUSG00000096707	Vmn2r-ps44	7.65145	5.15344	1.85	2.78564	0.00534215	0.0134853		vomeronasal 2, receptor, pseudogene 44	No description available
ENSMUSG00000097914	Gm26838	7.0439	5.14536	1.8907	2.72141	0.0065004	0.0160949		predicted gene, 26838	No description available
ENSMUSG00000067971	Olfr1321	6.49379	5.13968	2.09923	2.44836	0.0143507	0.0324365		olfactory receptor 1321	Predicted to have olfactory receptor activity. Predicted to be involved in G protein-coupled receptor signaling pathway and sensory perception of smell. Predicted to localize to integral component of membrane. Is expressed in olfactory epithelium.
ENSMUSG00000081752	Gm14680	96.1091	5.13838	1.09519	4.69178	2.70838e-06	1.2083e-05		spermine synthase, pseudogene	Human ortholog(s) of this gene implicated in syndromic X-linked intellectual disability Snyder type. Orthologous to human SMS (spermine synthase).
ENSMUSG00000022303	Dcstamp	101.642	5.13786	0.886183	5.79774	6.72139e-09	4.16052e-08		dendrocyte expressed seven transmembrane protein	Involved in several processes, including cellular response to cytokine stimulus; myeloid leukocyte differentiation; and positive regulation of bone resorption. Localizes to cell surface; endoplasmic reticulum membrane; and endosome membrane. Orthologous to human DCSTAMP (dendrocyte expressed seven transmembrane protein).
ENSMUSG00000103392	RP23-436F15.5	6.72342	5.13336	1.8912	2.71434	0.00664073	0.0164078		predicted gene, 38303	No description available
ENSMUSG00000024587	Nars	2929.96	5.11884	1.99207	2.56961	0.0101813	0.0239803		asparaginyl-tRNA synthetase	Predicted to have CCR3 chemokine receptor binding activity; asparagine-tRNA ligase activity; and protein dimerization activity. Predicted to be involved in asparaginyl-tRNA aminoacylation and cell migration. Localizes to mitochondrion. Is expressed in several structures, including alimentary system; genitourinary system; integumental system; nervous system; and sensory organ. Orthologous to human…
ENSMUSG00000075214	Olfr1002	6.40124	5.11651	1.94738	2.62739	0.00860431	0.020624		olfactory receptor 1002	Predicted to have odorant binding activity and olfactory receptor activity. Predicted to be involved in G protein-coupled receptor signaling pathway and sensory perception of smell. Predicted to localize to integral component of membrane.
ENSMUSG00000095238	Gm4845	7.14391	5.09696	1.87285	2.7215	0.00649864	0.0160922		predicted gene 4845	No description available
ENSMUSG00000085684	4930469K13Rik	6.09302	5.08571	1.95029	2.60767	0.00911607	0.0217199		RIKEN cDNA 4930469K13 gene	No description available
ENSMUSG00000096442	Taar8a	15.865	5.08078	1.62982	3.11739	0.00182462	0.00516379		trace amine-associated receptor 8A	Predicted to have trace-amine receptor activity. Predicted to be involved in G protein-coupled receptor signaling pathway. Predicted to localize to integral component of membrane and plasma membrane. Orthologous to human TAAR8 (trace amine associated receptor 8).
ENSMUSG00000016308	Ube2a	463.389	5.07928	1.59764	3.17925	0.00147656	0.00425929		ubiquitin-conjugating enzyme E2A	Exhibits ubiquitin conjugating enzyme activity and ubiquitin protein ligase binding activity. Involved in blastocyst hatching; maternal process involved in female pregnancy; and protein ubiquitination. Localizes to XY body and nuclear chromatin. Is expressed in diencephalon lateral wall mantle layer; early conceptus; hypothalamus; and secondary oocyte. Human ortholog(s) of this gene implicated in…
ENSMUSG00000052508	Olfr536	117.703	5.07313	1.62283	3.1261	0.00177141	0.00502818		olfactory receptor 536	Predicted to have olfactory receptor activity. Predicted to be involved in G protein-coupled receptor signaling pathway and sensory perception of smell. Predicted to localize to integral component of membrane. Is expressed in olfactory epithelium.
ENSMUSG00000075206	Olfr1024	6.54525	5.0689	2.03148	2.49518	0.0125894	0.028916		olfactory receptor 1024	Predicted to have odorant binding activity and olfactory receptor activity. Predicted to be involved in G protein-coupled receptor signaling pathway and sensory perception of smell. Predicted to localize to integral component of membrane.
ENSMUSG00000097313	Gm26569	27.8997	5.06011	1.20652	4.19398	2.74104e-05	0.000106077		predicted gene, 26569	No description available
ENSMUSG00000032212	Sltm	2091.07	5.0593	1.98947	2.54304	0.0109891	0.0256604		SAFB-like, transcription modulator	Predicted to have sequence-specific DNA binding activity. Predicted to be involved in regulation of mRNA processing and regulation of transcription by RNA polymerase II. Predicted to localize to nuclear body. Is expressed in central nervous system; early conceptus; oocyte; and sensory organ. Orthologous to human SLTM (SAFB like transcription modulator).
ENSMUSG00000096962	Gm26622	6.17533	5.05176	1.96336	2.57302	0.0100816	0.0237726		predicted gene, 26622	No description available
ENSMUSG00000090688	Vmn2r12	6.01437	5.04706	1.96284	2.5713	0.0101316	0.023877		vomeronasal 2, receptor 12	Predicted to have G protein-coupled receptor activity. Predicted to localize to integral component of plasma membrane.
ENSMUSG00000095765	Olfr741	6.76252	5.04282	1.96348	2.56831	0.0102197	0.024057		olfactory receptor 741	Predicted to have olfactory receptor activity. Predicted to be involved in G protein-coupled receptor signaling pathway and sensory perception of smell. Predicted to localize to integral component of membrane. Orthologous to human OR11G2 (olfactory receptor family 11 subfamily G member 2).
ENSMUSG00000069743	Zfp820	105.438	5.0314	0.718147	7.00609	2.45064e-12	2.17406e-11		zinc finger protein 820	Predicted to have DNA-binding transcription factor activity, RNA polymerase II-specific and RNA polymerase II cis-regulatory region sequence-specific DNA binding activity. Predicted to be involved in regulation of transcription by RNA polymerase II. Predicted to localize to nucleus. Is expressed in bladder; male associated reproductive structure; testis; and urethra of male.
ENSMUSG00000034139	Serpini2	5.80935	5.01701	1.93974	2.58643	0.00969771	0.0229507		serine (or cysteine) peptidase inhibitor, clade I, member 2	Predicted to have serine-type endopeptidase inhibitor activity. Predicted to be involved in negative regulation of endopeptidase activity and regulation of cell adhesion. Localizes to collagen-containing extracellular matrix. Used to study Shwachman-Diamond syndrome. Orthologous to human SERPINI2 (serpin family I member 2).
ENSMUSG00000083122	Gm15578	5.80836	5.01551	1.94831	2.57429	0.0100445	0.023692		predicted gene 15578	No description available
ENSMUSG00000084099	Gm12929	5.81155	5.01312	1.96619	2.54967	0.0107826	0.0252377		predicted gene 12929	No description available
ENSMUSG00000094870	Zfp131	290.631	5.01206	1.8165	2.75919	0.00579452	0.014516		zinc finger protein 131	Exhibits DNA-binding transcription activator activity, RNA polymerase II-specific and sequence-specific DNA binding activity. Involved in positive regulation of transcription by RNA polymerase II. Predicted to localize to intermediate filament cytoskeleton and nucleoplasm. Is expressed in several structures, including early conceptus; future brain; genitourinary system; limb bud; and nervous syst…
ENSMUSG00000082027	Gm11416	6.16016	5.00741	1.90861	2.62358	0.00870104	0.0208315		predicted gene 11416	No description available
ENSMUSG00000070411	Olfr485	5.93191	5.00341	1.99535	2.50754	0.0121577	0.0280469		0	0
ENSMUSG00000091734	Vmn1r29	6.19668	4.9946	2.11715	2.35911	0.0183188	0.0401275		vomeronasal 1 receptor 29	Predicted to have signaling receptor activity. Predicted to be involved in sensory perception of chemical stimulus.
ENSMUSG00000085787	Gm13092	6.76897	4.99243	1.89073	2.64049	0.00827874	0.0199132		predicted gene 13092	No description available
ENSMUSG00000090892	Vmn2r41	5.71048	4.99153	2.15815	2.31288	0.0207293	0.0446903		vomeronasal 2, receptor 41	Predicted to have G protein-coupled receptor activity. Predicted to localize to integral component of plasma membrane.
ENSMUSG00000086892	4933430M04Rik	5.71112	4.98784	2.01989	2.46937	0.0135351	0.030796		RIKEN cDNA 4933430M04 gene	No description available
ENSMUSG00000090667	Gm765	6.3095	4.96745	1.95273	2.54385	0.0109638	0.0256059		predicted gene 765	Orthologous to human MDFIC2 (MyoD family inhibitor domain containing 2).
ENSMUSG00000100429	Gm29186	5.79754	4.96196	1.95203	2.54195	0.0110236	0.025736		predicted gene 29186	No description available
ENSMUSG00000072596	Ear2	48.4594	4.95772	0.923112	5.37066	7.84511e-08	4.25656e-07		eosinophil-associated, ribonuclease A family, member 2	Predicted to have ribonuclease activity. Involved in chemotaxis. Predicted to localize to extracellular space. Orthologous to human RNASE2 (ribonuclease A family member 2) and RNASE3 (ribonuclease A family member 3).
ENSMUSG00000050425	Mrgprb2	5.75581	4.95552	2.04513	2.42309	0.0153891	0.0344744		MAS-related GPR, member B2	Predicted to have G protein-coupled receptor activity. Predicted to be involved in G protein-coupled receptor signaling pathway; cell surface receptor signaling pathway; and response to chloroquine. Predicted to localize to integral component of membrane and plasma membrane. Orthologous to human MRGPRX2 (MAS related GPR family member X2).
ENSMUSG00000069280	Vmn1r223	6.05707	4.93393	1.98763	2.48233	0.0130528	0.0298415		vomeronasal 1 receptor 223	No description available
ENSMUSG00000082311	Gm14791	5.46015	4.92202	2.02194	2.43431	0.0149203	0.0335712		predicted gene 14791	No description available
ENSMUSG00000042848	Vmn1r226	5.79525	4.91723	1.98265	2.48013	0.0131333	0.0300006		vomeronasal 1 receptor 226	Predicted to have pheromone binding activity and pheromone receptor activity. Predicted to be involved in response to pheromone. Predicted to localize to integral component of plasma membrane. Orthologous to human VN1R2 (vomeronasal 1 receptor 2) and VN1R4 (vomeronasal 1 receptor 4).
ENSMUSG00000104034	RP23-446D4.7	14.1931	4.91535	1.5231	3.22719	0.0012501	0.00365991		RIKEN cDNA 2900092N22 gene	No description available
ENSMUSG00000090874	Olfr733	5.51235	4.90208	2.15167	2.27826	0.0227108	0.0483378		olfactory receptor 733	Predicted to have olfactory receptor activity. Predicted to be involved in G protein-coupled receptor signaling pathway and sensory perception of smell. Predicted to localize to integral component of membrane. Orthologous to human OR4N2 (olfactory receptor family 4 subfamily N member 2).
ENSMUSG00000103354	RP23-343K17.2	14.0574	4.90204	1.56025	3.14183	0.00167894	0.0047927		predicted gene, 38083	No description available
ENSMUSG00000093504	Vmn1r-ps24	5.4644	4.89805	2.0789	2.35608	0.018469	0.0404064		vomeronasal 1 receptor, pseudogene 24	No description available
ENSMUSG00000086828	Gm15579	5.82396	4.89183	1.94729	2.51212	0.0120008	0.0277239		predicted gene 15579	No description available
ENSMUSG00000092551	Gm20287	25.896	4.8829	1.19194	4.0966	4.19269e-05	0.000157444		predicted gene, 20287	No description available
ENSMUSG00000102851	RP23-317L18.1	25.0885	4.87494	1.23352	3.95207	7.74784e-05	0.00027927		predicted gene, 18956	No description available
ENSMUSG00000102620	RP24-378J8.2	48.5212	4.87427	0.908516	5.36509	8.09084e-08	4.3793e-07		predicted gene, 37675	No description available
ENSMUSG00000096712	Gm15454	5.20494	4.86188	2.10094	2.31414	0.0206598	0.0445669		predicted gene 15454	No description available
ENSMUSG00000102365	RP23-114L12.1	13.7107	4.85582	1.51219	3.21113	0.00132215	0.0038535		predicted gene, 37045	No description available
ENSMUSG00000090751	Vmn2r63	95.3031	4.84862	0.754338	6.42765	1.29594e-10	9.6815e-10		vomeronasal 2, receptor 63	Predicted to have G protein-coupled receptor activity. Predicted to localize to integral component of plasma membrane.
ENSMUSG00000092437	Gm5227	13.9469	4.84495	1.49638	3.23777	0.00120467	0.0035399		ribosomal protein L9,pseudogene 9	No description available
ENSMUSG00000086468	Etaa1os	14.9221	4.8435	1.57411	3.07697	0.00209116	0.00583786		Ewing tumor-associated antigen 1, opposite strand	No description available
ENSMUSG00000059504	Olfr314	5.18746	4.8424	2.07897	2.32923	0.019847	0.0430511		olfactory receptor 314	Predicted to have olfactory receptor activity. Predicted to be involved in G protein-coupled receptor signaling pathway and sensory perception of smell. Predicted to localize to integral component of membrane. Orthologous to several human genes including OR2T8 (olfactory receptor family 2 subfamily T member 8).
ENSMUSG00000063388	BC023105	13.7013	4.83393	1.52979	3.15985	0.00157848	0.00452791		cDNA sequence BC023105	No description available
ENSMUSG00000097264	Rpl31-ps24	5.3057	4.83195	2.02809	2.38251	0.0171949	0.0380298		ribosomal protein L31, pseudogene 24	No description available
ENSMUSG00000097058	4930556M19Rik	5.07728	4.8237	1.98369	2.43168	0.0150291	0.0337812		0	0
ENSMUSG00000045559	Olfr827	5.03476	4.80814	2.04025	2.35664	0.018441	0.0403523		olfactory receptor 827	Predicted to have odorant binding activity and olfactory receptor activity. Predicted to be involved in G protein-coupled receptor signaling pathway and sensory perception of smell. Predicted to localize to integral component of membrane.
ENSMUSG00000074196	Gm6289	5.02368	4.80677	2.11572	2.27193	0.0230906	0.0490617		chloride channel accessory 4C, pseudogene	No description available
ENSMUSG00000060715	1700019A02Rik	4.95329	4.78773	2.02214	2.36765	0.0179014	0.0393562		RIKEN cDNA 1700019A02 gene	No description available
ENSMUSG00000100620	Gm28277	12.9323	4.78657	1.55719	3.07385	0.00211316	0.00589393		predicted gene 28277	No description available
ENSMUSG00000056699	Gm5533	5.36774	4.78137	1.99441	2.39739	0.0165125	0.0366815		predicted gene 5533	No description available
ENSMUSG00000057161	Vmn1r80	6.20746	4.77214	2.01286	2.37082	0.0177487	0.0390657		0	0
ENSMUSG00000101903	Gm29291	4.90187	4.76813	2.0351	2.34295	0.0191318	0.0416499		predicted gene 29291	No description available
ENSMUSG00000096696	Zfp960	211.974	4.76633	1.26106	3.77961	0.000157071	0.000539173		zinc finger protein 960	Predicted to have DNA-binding transcription factor activity, RNA polymerase II-specific and RNA polymerase II cis-regulatory region sequence-specific DNA binding activity. Predicted to be involved in regulation of transcription by RNA polymerase II. Predicted to localize to nucleus. Orthologous to human ZNF101 (zinc finger protein 101).
ENSMUSG00000102846	RP24-210G2.2	4.95277	4.75983	2.00232	2.37716	0.0174464	0.0384931		predicted gene 10292	No description available
ENSMUSG00000075158	Olfr1111	4.946	4.7596	2.04974	2.32205	0.0202305	0.0437645		olfactory receptor 1111	Predicted to have odorant binding activity and olfactory receptor activity. Predicted to be involved in G protein-coupled receptor signaling pathway and sensory perception of smell. Predicted to localize to integral component of membrane. Orthologous to human OR5AS1 (olfactory receptor family 5 subfamily AS member 1).
ENSMUSG00000028932	Psmc2	2270.91	4.75866	0.312272	15.2388	1.95355e-52	2.46167e-50		proteasome (prosome, macropain) 26S subunit, ATPase 2	Predicted to have ATPase activity and TBP-class protein binding activity. Predicted to be involved in positive regulation of RNA polymerase II transcription preinitiation complex assembly and ubiquitin-dependent protein catabolic process. Localizes to P-body and proteasome accessory complex. Is expressed in genitourinary system. Orthologous to human PSMC2 (proteasome 26S subunit, ATPase 2).
ENSMUSG00000087595	1810012K08Rik	12.5607	4.75817	1.53629	3.09717	0.00195376	0.00549066		RIKEN cDNA 1810012K08 gene	No description available
ENSMUSG00000102558	RP24-429M15.3	13.4539	4.75642	1.61205	2.95054	0.00317221	0.00846998		predicted gene, 37571	No description available
ENSMUSG00000070817	Vmn1r85	70.5282	4.75559	1.0309	4.61305	3.96798e-06	1.73607e-05		vomeronasal 1 receptor 85	No description available
ENSMUSG00000053287	Olfr1013	12.7914	4.73984	1.6018	2.95906	0.00308579	0.00826514		olfactory receptor 1013	Predicted to have odorant binding activity and olfactory receptor activity. Predicted to be involved in G protein-coupled receptor signaling pathway and sensory perception of smell. Predicted to localize to integral component of membrane. Orthologous to human OR9G1 (olfactory receptor family 9 subfamily G member 1).
ENSMUSG00000038975	Rabggtb	933.413	4.73685	1.80563	2.62338	0.0087062	0.0208414		Rab geranylgeranyl transferase, b subunit	Predicted to contribute to Rab geranylgeranyltransferase activity. Predicted to be involved in protein geranylgeranylation. Predicted to localize to Rab-protein geranylgeranyltransferase complex. Is expressed in several structures, including central nervous system; genitourinary system; liver; stomach; and thymus. Orthologous to human RABGGTB (Rab geranylgeranyltransferase subunit beta).
ENSMUSG00000100016	Olfr1215	5.17603	4.73578	2.01193	2.35384	0.0185804	0.0406105		olfactory receptor 1215	Predicted to have olfactory receptor activity. Predicted to be involved in G protein-coupled receptor signaling pathway and sensory perception of smell. Predicted to localize to integral component of membrane. Orthologous to human OR4C15 (olfactory receptor family 4 subfamily C member 15).
ENSMUSG00000082770	Gm14722	4.71431	4.70087	2.0364	2.30842	0.0209758	0.0451351		predicted gene 14722	No description available
ENSMUSG00000081025	Gm11943	4.70329	4.693	2.04933	2.29001	0.0220205	0.0470755		predicted gene 11943	No description available
ENSMUSG00000037924	Olfr16	38.9508	4.68165	1.08787	4.30349	1.68128e-05	6.71155e-05		olfactory receptor 16	Predicted to have G protein-coupled serotonin receptor activity; neurotransmitter receptor activity; and olfactory receptor activity. Predicted to be involved in G protein-coupled receptor signaling pathway, coupled to cyclic nucleotide second messenger; chemical synaptic transmission; and sensory perception of smell. Predicted to localize to dendrite and integral component of plasma membrane. Is…
ENSMUSG00000084755	Gm16276	4.60834	4.67911	2.05041	2.28204	0.0224872	0.047928		predicted gene 16276	No description available
ENSMUSG00000081431	Gm15483	20.8361	4.67463	1.29918	3.59814	0.000320495	0.001044		predicted gene 15483	No description available
ENSMUSG00000001622	Csn3	68.7391	4.67119	0.803676	5.81228	6.16271e-09	3.83392e-08		casein kappa	Involved in lactation. Predicted to localize to extracellular space. Is expressed in central nervous system and retina. Orthologous to human CSN3 (casein kappa).
ENSMUSG00000022149	C9	77.7262	4.66291	1.03382	4.51038	6.47111e-06	2.74942e-05		complement component 9	Predicted to be involved in blood coagulation; cell killing; and protein homooligomerization. Predicted to localize to extracellular space and membrane attack complex. Is expressed in adrenal gland and liver lobe. Human ortholog(s) of this gene implicated in age related macular degeneration 15 and complement component 9 deficiency. Orthologous to human C9 (complement C9).
ENSMUSG00000006764	Tph2	4.55406	4.66193	2.03239	2.29382	0.0218009	0.0466828		tryptophan hydroxylase 2	Exhibits tryptophan 5-monooxygenase activity. Predicted to be involved in serotonin biosynthetic process from tryptophan. Localizes to neuron projection. Is expressed in several structures, including central nervous system; early conceptus; enteric nervous system; germ cell of ovary; and retina. Used to study endogenous depression. Human ortholog(s) of this gene implicated in attention deficit hy…
ENSMUSG00000030887	Pdzd9	61.601	4.65614	0.808543	5.75868	8.47755e-09	5.1724e-08		PDZ domain containing 9	Orthologous to human PDZD9 (PDZ domain containing 9).
ENSMUSG00000066489	Rpl26-ps2	13.1286	4.64569	1.6506	2.81455	0.00488448	0.0124484		ribosomal protein L26, pseudogene 2	No description available
ENSMUSG00000102427	RP24-501N9.1	61.6735	4.63135	0.769131	6.02154	1.72765e-09	1.13815e-08		predicted gene, 37463	No description available
ENSMUSG00000054894	Atp5s	122.877	4.62986	1.52086	3.04423	0.00233275	0.00643663		distal membrane arm assembly complex 2 like	Predicted to have metal ion binding activity. Predicted to be involved in ATP biosynthetic process and ion transport. Localizes to mitochondrion. Is expressed in several structures, including brain; endocrine gland; genitourinary system; gut; and respiratory system. Orthologous to human DMAC2L (distal membrane arm assembly complex 2 like).
ENSMUSG00000091926	Vmn2r62	44.609	4.60239	1.15331	3.99058	6.59125e-05	0.000240069		vomeronasal 2, receptor 62	Predicted to have G protein-coupled receptor activity. Predicted to localize to integral component of plasma membrane.
ENSMUSG00000062818	Vmn1r51	116.331	4.59798	0.771209	5.96205	2.49099e-09	1.61138e-08		vomeronasal 1 receptor 51	Predicted to have pheromone receptor activity. Predicted to be involved in G protein-coupled receptor signaling pathway and response to pheromone. Predicted to localize to integral component of membrane and plasma membrane. Orthologous to human VN1R17P (vomeronasal 1 receptor 17 pseudogene).
ENSMUSG00000049843	Olfr1102	11.1519	4.59294	1.87677	2.44726	0.0143948	0.0325182		olfactory receptor 1102	Predicted to have G protein-coupled serotonin receptor activity; neurotransmitter receptor activity; and olfactory receptor activity. Predicted to be involved in G protein-coupled receptor signaling pathway, coupled to cyclic nucleotide second messenger; chemical synaptic transmission; and sensory perception of smell. Predicted to localize to dendrite and integral component of plasma membrane. Or…
ENSMUSG00000101841	Gm11993	12.0956	4.58918	1.67911	2.7331	0.00627405	0.0155977		predicted gene 11993	No description available
ENSMUSG00000047773	Ankfn1	280.487	4.5555	1.32253	3.44452	0.000572072	0.00178149		ankyrin-repeat and fibronectin type III domain containing 1	Involved in behavioral fear response; equilibrioception; and locomotor rhythm. Orthologous to human ANKFN1 (ankyrin repeat and fibronectin type III domain containing 1).
ENSMUSG00000038583	Pln	173.836	4.55425	1.60664	2.83464	0.00458769	0.0117623		phospholamban	Exhibits protein homodimerization activity. Involved in several processes, including negative regulation of calcium ion binding activity; regulation of calcium ion transport; and regulation of heart contraction. Localizes to sarcoplasmic reticulum membrane. Is expressed in several structures, including alimentary system; ear; heart; nervous system; and skeleton. Used to study centronuclear myopat…
ENSMUSG00000086007	1700057H21Rik	13.1116	4.55412	1.68541	2.70208	0.00689077	0.0169409		RIKEN cDNA 1700057H21 gene	No description available
ENSMUSG00000096490	Igkv10-94	26.4398	4.54733	1.52991	2.97229	0.00295588	0.00794994		immunoglobulin kappa variable 10-94	Predicted to be involved in immune response and immunoglobulin production. Predicted to localize to extracellular space.
ENSMUSG00000086418	Gm13362	10.7839	4.53621	1.63084	2.78152	0.00541046	0.0136466		predicted gene 13362	No description available
ENSMUSG00000055480	Zfp458	86.9734	4.53389	2.0012	2.26558	0.023477	0.0497799		zinc finger protein 458	Predicted to have DNA-binding transcription activator activity, RNA polymerase II-specific and RNA polymerase II cis-regulatory region sequence-specific DNA binding activity. Predicted to be involved in regulation of transcription by RNA polymerase II. Predicted to localize to nucleus. Orthologous to several human genes including ZNF107 (zinc finger protein 107); ZNF43 (zinc finger protein 43); a…
ENSMUSG00000085812	Gm15843	10.7401	4.53195	1.59949	2.83337	0.00460601	0.011802		predicted gene 15843	No description available
ENSMUSG00000091805	Vmn2r108	167.064	4.51513	0.714954	6.31528	2.69675e-10	1.94181e-09		vomeronasal 2, receptor 108	Predicted to have G protein-coupled receptor activity. Predicted to localize to integral component of plasma membrane.
ENSMUSG00000100071	Gm28707	10.5564	4.51041	1.59929	2.82025	0.00479857	0.0122509		predicted gene 28707	No description available
ENSMUSG00000052736	Klrc2	10.9355	4.50431	1.58583	2.84034	0.00450654	0.0115783		killer cell lectin-like receptor subfamily C, member 2	Localizes to external side of plasma membrane. Orthologous to human KLRC2 (killer cell lectin like receptor C2).
ENSMUSG00000056366	Fabp3-ps1	10.4115	4.5011	1.60502	2.80439	0.00504124	0.0128029		fatty acid binding protein 3, muscle and heart, pseudogene 1	No description available
ENSMUSG00000099039	Gm27928	20.5388	4.49839	1.21762	3.69443	0.000220385	0.000738944		predicted gene, 27928	No description available
ENSMUSG00000090315	Vmn2r104	48.7918	4.47702	0.93422	4.79226	1.64917e-06	7.57931e-06		vomeronasal 2, receptor 104	Predicted to have G protein-coupled receptor activity. Predicted to localize to integral component of plasma membrane.
ENSMUSG00000081651	Gm15530	17.9418	4.47378	1.27391	3.51185	0.000444994	0.00141411		predicted gene 15530	No description available
ENSMUSG00000079342	Gm5097	10.6187	4.45597	1.55121	2.87258	0.0040713	0.0105712		lipase, member O1	Predicted to localize to intracellular membrane-bounded organelle.
ENSMUSG00000040189	Ccdc114	395.175	4.43538	1.70777	2.59717	0.00939949	0.0223134		coiled-coil domain containing 114	Predicted to be involved in cilium movement and outer dynein arm assembly. Predicted to localize to outer dynein arm. Is expressed in brain; olfactory epithelium; and ventral grey horn. Human ortholog(s) of this gene implicated in primary ciliary dyskinesia 20. Orthologous to human ODAD1 (outer dynein arm docking complex subunit 1).
ENSMUSG00000103270	RP23-413K6.4	26.9431	4.43228	1.12838	3.92799	8.56584e-05	0.000306919		predicted gene, 37915	No description available
ENSMUSG00000014104	Sval2	36.2608	4.42583	1.0634	4.16194	3.15553e-05	0.000120793		seminal vesicle antigen-like 2	Predicted to have aspartic-type endopeptidase activity. Predicted to be involved in proteolysis and regulation of immune system process. Predicted to localize to extracellular space.
ENSMUSG00000084858	Gm1980	37.3256	4.42518	0.978337	4.52317	6.09209e-06	2.59911e-05		predicted gene 1980	No description available
ENSMUSG00000048391	Olfr843	11.2007	4.40324	1.90082	2.31649	0.0205313	0.0443292		olfactory receptor 843	Predicted to have olfactory receptor activity. Predicted to be involved in G protein-coupled receptor signaling pathway and sensory perception of smell. Predicted to localize to integral component of membrane. Orthologous to several human genes including OR7G2 (olfactory receptor family 7 subfamily G member 2).
ENSMUSG00000045631	Tmprss12	26.9457	4.3901	1.0964	4.00412	6.22496e-05	0.000227331		transmembrane (C-terminal) protease, serine 12	Predicted to have serine-type endopeptidase activity. Predicted to be involved in proteolysis. Predicted to localize to integral component of membrane. Orthologous to human TMPRSS12 (transmembrane serine protease 12).
ENSMUSG00000053720	Vmn2r43	249.393	4.36906	1.42503	3.06594	0.00216985	0.00603503		vomeronasal 2, receptor 43	Predicted to have G protein-coupled receptor activity. Predicted to localize to integral component of plasma membrane.
ENSMUSG00000103178	RP24-242P4.5	49.9693	4.35818	0.964373	4.51919	6.20777e-06	2.64481e-05		fibroblast growth factor receptor 3, pseudogene	No description available
ENSMUSG00000080772	Gm12543	9.37339	4.34324	1.66592	2.60711	0.009131	0.0217492		predicted gene 12543	No description available
ENSMUSG00000022021	Diap3	120.35	4.3106	0.565126	7.62767	2.39028e-14	2.58359e-13		diaphanous related formin 3	Predicted to have Rho GTPase binding activity and actin binding activity. Involved in actin filament polymerization. Localizes to cytoplasm and nucleus. Is expressed in several structures, including alimentary system; brain; gonad; spleen; and vibrissa. Used to study autosomal dominant auditory neuropathy 1. Human ortholog(s) of this gene implicated in autosomal dominant auditory neuropathy 1. Or…
ENSMUSG00000059230	Defb4	98.9276	4.30528	0.95646	4.50127	6.75488e-06	2.8621e-05		defensin beta 4	Exhibits CCR6 chemokine receptor binding activity. Involved in chemotaxis; defense response to Gram-negative bacterium; and defense response to Gram-positive bacterium. Predicted to localize to extracellular space. Orthologous to human DEFB4B (defensin beta 4B).
ENSMUSG00000027022	Xirp2	10.0226	4.30403	1.70033	2.53129	0.0113642	0.0264213		xin actin-binding repeat containing 2	Exhibits alpha-actinin binding activity. Involved in cardiac muscle tissue morphogenesis; cell-cell junction organization; and ventricular septum development. Localizes to Z disc. Predicted to colocalize with focal adhesion and stress fiber. Is expressed in heart; lung; and skeletal muscle. Orthologous to human XIRP2 (xin actin binding repeat containing 2).
ENSMUSG00000078868	Gm14412	78.9582	4.28556	0.616422	6.95232	3.59318e-12	3.13584e-11		predicted gene 14412	Predicted to have DNA-binding transcription activator activity, RNA polymerase II-specific and RNA polymerase II cis-regulatory region sequence-specific DNA binding activity. Predicted to be involved in regulation of transcription by RNA polymerase II. Predicted to localize to nucleus.
ENSMUSG00000007907	Cabs1	553.424	4.28114	1.88962	2.26561	0.0234751	0.0497799		calcium binding protein, spermatid specific 1	Exhibits calcium ion binding activity. Predicted to be involved in spermatogenesis. Localizes to motile cilium. Orthologous to human CABS1 (calcium binding protein, spermatid associated 1).
ENSMUSG00000082433	Gm9025	9.3669	4.27274	1.67534	2.55037	0.0107607	0.0251961		0	0
ENSMUSG00000059206	Vmn1r71	72.3027	4.26871	1.08777	3.92426	8.69966e-05	0.000311262		vomeronasal 1 receptor 71	Orthologous to human VN1R4 (vomeronasal 1 receptor 4).
ENSMUSG00000081970	Gm16057	8.94683	4.25912	1.67992	2.53532	0.0112346	0.0261643		predicted gene 16057	No description available
ENSMUSG00000099342	Gm18180	40.2308	4.22057	0.871307	4.84395	1.27284e-06	5.9449e-06		predicted gene, 18180	No description available
ENSMUSG00000028389	Zfp37	152.958	4.21433	1.3808	3.05209	0.00227256	0.0062867		zinc finger protein 37	Predicted to have DNA-binding transcription repressor activity, RNA polymerase II-specific and RNA polymerase II transcription regulatory region sequence-specific DNA binding activity. Predicted to be involved in negative regulation of transcription by RNA polymerase II. Predicted to localize to nuclear chromatin. Is expressed in several structures, including early conceptus; foregut; and genitou…
ENSMUSG00000083359	Gm12656	18.431	4.20902	1.26781	3.31991	0.000900465	0.00271017		predicted gene 12656	No description available
ENSMUSG00000097178	2310002F09Rik	15.6856	4.20681	1.34359	3.13102	0.00174199	0.00495265		RIKEN cDNA 2310002F09 gene	No description available
ENSMUSG00000019487	Trip10	114.611	4.19511	0.617609	6.7925	1.10208e-11	9.12473e-11		thyroid hormone receptor interactor 10	Predicted to have identical protein binding activity. Predicted to be involved in several processes, including hyperosmotic salinity response; negative regulation of cardiac muscle cell apoptotic process; and positive regulation of cell growth involved in cardiac muscle cell development. Predicted to localize to nucleoplasm. Is expressed in several structures, including clavicle; cranium; inner e…
ENSMUSG00000036083	Slc17a3	8.97753	4.19471	1.69633	2.47282	0.0134052	0.0305511		solute carrier family 17 (sodium phosphate), member 3	Predicted to have transmembrane transporter activity. Predicted to be involved in organic anion transport; urate metabolic process; and xenobiotic detoxification by transmembrane export across the plasma membrane. Predicted to localize to several cellular components, including apical plasma membrane; lysosome; and perinuclear region of cytoplasm. Is expressed in several structures, including live…
ENSMUSG00000079597	Gm5483	9.34774	4.18687	1.66831	2.50965	0.012085	0.0278949		cystatin domain containing 4	Predicted to have cysteine-type endopeptidase inhibitor activity and protease binding activity. Predicted to localize to several cellular components, including cornified envelope; extracellular space; and nucleoplasm. Human ortholog(s) of this gene implicated in peeling skin syndrome. Orthologous to human CSTA (cystatin A).
ENSMUSG00000082213	Gm12102	8.43672	4.18077	1.68174	2.48598	0.0129193	0.0295748		predicted gene 12102	No description available
ENSMUSG00000051455	Gm1564	8.72683	4.17524	1.59121	2.62395	0.00869173	0.0208133		meiosis specific with coiled-coil domain	Involved in several processes, including gamete generation; germline cell cycle switching, mitotic to meiotic cell cycle; and synaptonemal complex assembly. Localizes to cytoplasm and nucleus. Orthologous to human MEIOC (meiosis specific with coiled-coil domain).
ENSMUSG00000048356	Olfr1496	8.47279	4.16387	1.7082	2.43757	0.0147862	0.033314		olfactory receptor 1496	Predicted to have olfactory receptor activity. Predicted to be involved in G protein-coupled receptor signaling pathway and sensory perception of smell. Predicted to localize to integral component of membrane. Is expressed in olfactory epithelium. Orthologous to several human genes including OR1S2 (olfactory receptor family 1 subfamily S member 2).
ENSMUSG00000022339	Ebag9	462.775	4.15888	1.82296	2.28139	0.0225256	0.0480056		estrogen receptor-binding fragment-associated gene 9	Predicted to be involved in apoptotic process. Predicted to localize to secretory granule. Is expressed in several structures, including central nervous system; genitourinary system; liver; retina; and spleen. Human ortholog(s) of this gene implicated in breast cancer. Orthologous to human EBAG9 (estrogen receptor binding site associated antigen 9).
ENSMUSG00000089936	Gm16199	45.2059	4.15452	0.971707	4.27548	1.90724e-05	7.55008e-05		predicted gene 16199	No description available
ENSMUSG00000082941	Gm12850	8.16982	4.14846	1.68781	2.45789	0.0139755	0.0316562		predicted gene 12850	No description available
ENSMUSG00000093779	Gm20648	8.19964	4.14249	1.68336	2.46084	0.0138613	0.0314569		predicted gene 20648	No description available
ENSMUSG00000051606	2010001K21Rik	17.2113	4.1051	1.40174	2.92857	0.0034052	0.00903348		RIKEN cDNA 2010001K21 gene	No description available
ENSMUSG00000051278	Zgrf1	166.41	4.09883	1.40876	2.90953	0.0036197	0.00952069		zinc finger, GRF-type containing 1	Predicted to have 5'-flap endonuclease activity and RNA binding activity. Predicted to be involved in replication fork reversal. Predicted to localize to cytoplasm and nuclear chromosome, telomeric region. Is expressed in brain ventricular layer and nose. Orthologous to human ZGRF1 (zinc finger GRF-type containing 1).
ENSMUSG00000092178	Gm3912	8.22035	4.0949	1.73928	2.35436	0.0185545	0.0405719		predicted gene 45351	No description available
ENSMUSG00000092611	Vmn2r-ps42	51.0879	4.08936	1.31894	3.1005	0.00193191	0.00543382		vomeronasal 2, receptor, pseudogene 42	No description available
ENSMUSG00000093459	5730480H06Rik	54.0864	4.0841	0.745153	5.48089	4.23201e-08	2.38309e-07		0	0
ENSMUSG00000104081	RP23-327M13.4	31.3237	4.07282	0.941301	4.3268	1.51293e-05	6.09666e-05		predicted gene, 38278	No description available
ENSMUSG00000043605	Olfr13	7.76868	4.05005	1.76774	2.29109	0.0219584	0.0469712		olfactory receptor 13	Predicted to have olfactory receptor activity. Predicted to be involved in G protein-coupled receptor signaling pathway and sensory perception of smell. Predicted to localize to several cellular components, including Flemming body; cleavage furrow; and mitotic spindle. Orthologous to several human genes including OR2A4 (olfactory receptor family 2 subfamily A member 4).
ENSMUSG00000102967	RP23-357P12.2	19.5517	4.04914	1.1488	3.52466	0.000424024	0.00135269		predicted gene, 37946	No description available
ENSMUSG00000092182	Gm20407	84.2233	4.0451	0.562698	7.18876	6.53813e-13	6.14923e-12		predicted gene 20407	No description available
ENSMUSG00000049076	Acap2	44.4906	4.04355	0.794684	5.08824	3.61393e-07	1.80792e-06		ArfGAP with coiled-coil, ankyrin repeat and PH domains 2	Exhibits Rab GTPase binding activity and phosphatidylinositol-3,5-bisphosphate binding activity. Predicted to be involved in actin filament-based process; cellular response to nerve growth factor stimulus; and endocytic recycling. Predicted to localize to endosome membrane and ruffle. Is expressed in several structures, including adipose tissue; brain; genitourinary system; liver; and spleen. Ort…
ENSMUSG00000075199	Olfr52	52.8811	4.04113	0.740836	5.45482	4.90221e-08	2.73925e-07		olfactory receptor 52	Predicted to have odorant binding activity and olfactory receptor activity. Predicted to be involved in G protein-coupled receptor signaling pathway and sensory perception of smell. Predicted to localize to integral component of membrane. Orthologous to human OR8U1 (olfactory receptor family 8 subfamily U member 1).
ENSMUSG00000056836	Gm6851	17.2614	4.03367	1.28399	3.14152	0.00168071	0.00479674		predicted pseudogene 6851	Orthologous to human PIN4 (peptidylprolyl cis/trans isomerase, NIMA-interacting 4).
ENSMUSG00000006179	Prss16	16.7765	4.03339	1.32639	3.04088	0.00235884	0.00650644		protease, serine 16 (thymus)	Predicted to have dipeptidyl-peptidase activity. Predicted to be involved in proteolysis. Localizes to endosome and lysosome. Orthologous to human PRSS16 (serine protease 16).
ENSMUSG00000073130	Gm1141	7.861	4.01987	1.69104	2.37716	0.0174464	0.0384931		predicted gene 1141	No description available
ENSMUSG00000024750	Zfand5	1808.81	4.01882	0.27503	14.6123	2.34438e-48	2.38277e-46		zinc finger, AN1-type domain 5	Predicted to have DNA binding activity and zinc ion binding activity. Involved in several processes, including face development; fibroblast migration; and respiratory system process. Predicted to localize to cytoplasm. Is expressed in several structures, including alimentary system; genitourinary system; nervous system; respiratory system; and sensory organ. Orthologous to human ZFAND5 (zinc fing…
ENSMUSG00000054141	Olfr24	53.4658	4.01501	1.00752	3.98504	6.74694e-05	0.000245342		olfactory receptor 24	Predicted to have olfactory receptor activity. Predicted to be involved in G protein-coupled receptor signaling pathway and sensory perception of smell. Predicted to localize to integral component of membrane. Is expressed in olfactory epithelium. Orthologous to human OR1M1 (olfactory receptor family 1 subfamily M member 1).
ENSMUSG00000103532	RP23-160G19.9	7.57876	4.00549	1.71516	2.33534	0.0195255	0.0424284		predicted gene 4430	No description available
ENSMUSG00000086144	Gm11379	7.34044	3.99401	1.70667	2.34024	0.0192714	0.0419316		predicted gene 11379	No description available
ENSMUSG00000042213	Zfand4	301.218	3.98524	1.63778	2.43333	0.0149607	0.033646		zinc finger, AN1-type domain 4	Predicted to have zinc ion binding activity. Is expressed in bladder; male associated reproductive structure; testis; ureter; and urethra of male. Orthologous to human ZFAND4 (zinc finger AN1-type containing 4).
ENSMUSG00000082996	Gm6238	7.33013	3.98217	1.65565	2.4052	0.0161634	0.036013		predicted pseudogene 6238	No description available
ENSMUSG00000103197	WI1-2075L23.1	8.06549	3.97878	1.74293	2.28281	0.0224414	0.0478468		predicted gene, 37642	No description available
ENSMUSG00000083538	Gm16016	18.9611	3.97843	1.16908	3.40305	0.000666391	0.00205014		predicted gene 16016	No description available
ENSMUSG00000085290	Gm16129	16.9612	3.97341	1.31185	3.02886	0.00245479	0.00674247		predicted gene 16129	No description available
ENSMUSG00000080873	Rpl30-ps3	7.21398	3.97214	1.69316	2.346	0.0189763	0.0413587		ribosomal protein L30, pseudogene 3	No description available
ENSMUSG00000066820	Vmn2r28	295.701	3.97193	1.52457	2.60527	0.00918006	0.0218555		vomeronasal 2, receptor 28	Predicted to have G protein-coupled receptor activity. Predicted to localize to integral component of plasma membrane.
ENSMUSG00000039617	Gm7488	118.627	3.95583	0.55791	7.09044	1.33684e-12	1.2197e-11		predicted gene 7488	No description available
ENSMUSG00000097166	9330179D12Rik	15.487	3.94679	1.25144	3.1538	0.00161158	0.00461696		RIKEN cDNA 9330179D12 gene	No description available
ENSMUSG00000072049	Vmn2r121	445.441	3.94276	1.64947	2.39031	0.016834	0.0373153		vomeronasal 2, receptor 121	Predicted to have G protein-coupled receptor activity. Predicted to localize to integral component of plasma membrane.
ENSMUSG00000090001	Gm9719	12.3387	3.94012	1.38923	2.83619	0.00456548	0.0117115		predicted gene 9719	No description available
ENSMUSG00000097953	Gm26952	7.13526	3.934	1.72197	2.2846	0.0223364	0.0476517		predicted gene, 26952	No description available
ENSMUSG00000051965	Nanos2	14.5173	3.92631	1.40743	2.7897	0.00527561	0.0133392		nanos C2HC-type zinc finger 2	Exhibits mRNA binding activity. Involved in several processes, including cell quiescence; germ-line stem cell population maintenance; and mRNA catabolic process. Localizes to P-body and perinuclear region of cytoplasm. Is expressed in early conceptus; gonad; and telencephalon. Orthologous to human NANOS2 (nanos C2HC-type zinc finger 2).
ENSMUSG00000035759	Bbs10	159.711	3.92606	1.41098	2.78251	0.00539399	0.0136078		Bardet-Biedl syndrome 10 (human)	Predicted to have RNA polymerase II repressing transcription factor binding activity. Predicted to be involved in several processes, including chaperone-mediated protein complex assembly; non-motile cilium assembly; and photoreceptor cell maintenance. Predicted to localize to cell projection. Is expressed in several structures, including alimentary system; cardiovascular system; genitourinary sys…
ENSMUSG00000097976	Gm26918	18.5434	3.91581	1.15084	3.40257	0.000667558	0.00205347		predicted gene, 26918	No description available
ENSMUSG00000084597	Gm22343	14.0878	3.90746	1.28348	3.04444	0.00233117	0.00643443		predicted gene, 22343	No description available
ENSMUSG00000102744	RP24-490B17.6	29.9574	3.90361	0.909164	4.29363	1.75776e-05	6.99648e-05		RIKEN cDNA 5830444F18 gene	No description available
ENSMUSG00000083212	Gm12274	20.7888	3.89388	1.06933	3.64142	0.000271142	0.000895517		predicted gene 12274	No description available
ENSMUSG00000084622	Gm25545	7.73307	3.87042	1.69781	2.27965	0.0226286	0.0481887		predicted gene, 25545	No description available
ENSMUSG00000037096	Gm9762	16.6264	3.86678	1.50736	2.56526	0.0103099	0.0242415		predicted pseudogene 9762	No description available
ENSMUSG00000050102	Vmn1r235	37.4932	3.8528	1.1	3.50254	0.000460842	0.00146015		vomeronasal 1 receptor 235	Predicted to have pheromone binding activity and pheromone receptor activity. Predicted to be involved in response to pheromone. Predicted to localize to integral component of plasma membrane. Orthologous to human VN1R4 (vomeronasal 1 receptor 4).
ENSMUSG00000071033	Gm10308	38.832	3.84868	1.14719	3.35488	0.000794007	0.0024118		predicted gene 10308	No description available
ENSMUSG00000018830	Myh11	782.237	3.8445	0.690729	5.56587	2.60855e-08	1.50457e-07		myosin, heavy polypeptide 11, smooth muscle	Exhibits motor activity. Involved in smooth muscle contraction. Localizes to brush border; contractile fiber; and stress fiber. Is expressed in several structures, including alimentary system; brain; cardiovascular system; genitourinary system; and liver and biliary system. Human ortholog(s) of this gene implicated in patent ductus arteriosus and thoracic aortic aneurysm. Orthologous to human MYH…
ENSMUSG00000076937	Iglc2	15.8239	3.82991	1.32503	2.89043	0.00384712	0.0100429		immunoglobulin lambda constant 2	Predicted to have antigen binding activity and immunoglobulin receptor binding activity. Predicted to be involved in several processes, including activation of immune response; defense response to other organism; and phagocytosis. Predicted to localize to external side of plasma membrane and immunoglobulin complex, circulating.
ENSMUSG00000100764	Gm29155	12.3543	3.82762	1.32984	2.87826	0.00399869	0.0104012		predicted gene 29155	No description available
ENSMUSG00000048933	Olfr722	17.0229	3.81295	1.31854	2.8918	0.00383045	0.0100047		olfactory receptor 722	Predicted to have olfactory receptor activity. Predicted to be involved in G protein-coupled receptor signaling pathway and sensory perception of smell. Predicted to localize to integral component of membrane. Orthologous to human OR4N5 (olfactory receptor family 4 subfamily N member 5).
ENSMUSG00000060373	Hnrnpc	698.841	3.81174	0.339317	11.2336	2.78945e-29	9.67612e-28		heterogeneous nuclear ribonucleoprotein C	Exhibits mRNA binding activity. Predicted to be involved in mRNA splicing, via spliceosome and negative regulation of nucleobase-containing compound metabolic process. Localizes to pronucleus. Is expressed in several structures, including central nervous system; extraembryonic component; sensory organ; thymus; and tooth. Orthologous to several human genes including HNRNPC (heterogeneous nuclear r…
ENSMUSG00000050028	Olfr745	59.8464	3.81036	0.910451	4.18514	2.84996e-05	0.000110016		olfactory receptor 745	Predicted to have olfactory receptor activity. Predicted to be involved in G protein-coupled receptor signaling pathway and sensory perception of smell. Predicted to localize to integral component of membrane. Is expressed in olfactory epithelium. Orthologous to human OR11H6 (olfactory receptor family 11 subfamily H member 6).
ENSMUSG00000034362	Csta1	133.096	3.81017	0.704209	5.41056	6.2828e-08	3.45135e-07		cystatin A1	Predicted to have cysteine-type endopeptidase inhibitor activity and protease binding activity. Predicted to be involved in negative regulation of peptidase activity. Predicted to localize to several cellular components, including cornified envelope; extracellular space; and nucleoplasm. Human ortholog(s) of this gene implicated in peeling skin syndrome. Orthologous to human CSTA (cystatin A).
ENSMUSG00000092330	Vmn2r-ps82	27.2288	3.81004	1.28132	2.97354	0.00294388	0.00792284		vomeronasal 2, receptor, pseudogene 82	No description available
ENSMUSG00000078972	Gm15557	12.1476	3.80983	1.46455	2.60136	0.00928552	0.0220683		predicted gene 15557	No description available
ENSMUSG00000020949	Fkbp3	788.387	3.80778	0.295293	12.8949	4.80743e-38	2.72952e-36		FK506 binding protein 3	Predicted to have peptidyl-prolyl cis-trans isomerase activity. Localizes to nucleus. Is expressed in several structures, including alimentary system; brain; genitourinary system; respiratory system; and sensory organ. Orthologous to human FKBP3 (FKBP prolyl isomerase 3).
ENSMUSG00000101391	Olfr1217	11.1755	3.80426	1.47048	2.58708	0.00967919	0.0229113		olfactory receptor 1217	Predicted to have olfactory receptor activity. Predicted to be involved in G protein-coupled receptor signaling pathway and sensory perception of smell. Predicted to localize to integral component of membrane. Orthologous to human OR4C15 (olfactory receptor family 4 subfamily C member 15).
ENSMUSG00000102503	RP23-388I22.1	67.8918	3.80401	0.731363	5.20126	1.97945e-07	1.0232e-06		predicted gene, 37370	No description available
ENSMUSG00000030798	Cd37	24.652	3.80092	1.16635	3.25882	0.00111876	0.0033102		CD37 antigen	Involved in several processes, including defense response to protozoan; negative regulation of myeloid dendritic cell activation; and regulation of defense response to virus. Predicted to localize to immunological synapse and integral component of plasma membrane. Is expressed in thymus primordium. Orthologous to human CD37 (CD37 molecule).
ENSMUSG00000102496	RP23-461O23.2	255.502	3.80067	0.331474	11.466	1.95514e-30	7.30531e-29		predicted gene, 36989	No description available
ENSMUSG00000043715	Olfr1326-ps1	53.2965	3.7856	0.861148	4.39599	1.1027e-05	4.53003e-05		olfactory receptor 1326, pseudogene 1	Predicted to have olfactory receptor activity.
ENSMUSG00000091651	Vmn2r36	262.938	3.7788	1.55514	2.42987	0.0151041	0.0339252		vomeronasal 2, receptor 36	Predicted to have G protein-coupled receptor activity. Predicted to localize to integral component of plasma membrane.
ENSMUSG00000090949	Vmn2r77	54.7843	3.76819	0.980117	3.84463	0.000120732	0.00042188		vomeronasal 2, receptor 77	Predicted to have G protein-coupled receptor activity. Predicted to localize to integral component of plasma membrane.
ENSMUSG00000100213	Gm28151	233.18	3.75381	0.345723	10.8578	1.83041e-27	5.65801e-26		predicted gene 28151	No description available
ENSMUSG00000096465	Olfr488	36.6162	3.74418	1.08277	3.45796	0.000544292	0.00170271		olfactory receptor 488	Predicted to have odorant binding activity and olfactory receptor activity. Predicted to be involved in G protein-coupled receptor signaling pathway and sensory perception of smell. Predicted to localize to integral component of membrane. Orthologous to human OR5P2 (olfactory receptor family 5 subfamily P member 2).
ENSMUSG00000059821	Olfr847	19.6814	3.74053	1.17698	3.17806	0.00148265	0.00427429		olfactory receptor 847	Predicted to have olfactory receptor activity. Predicted to be involved in G protein-coupled receptor signaling pathway and sensory perception of smell. Predicted to localize to integral component of membrane. Orthologous to human OR7G2 (olfactory receptor family 7 subfamily G member 2).
ENSMUSG00000103038	RP23-393I12.3	83.4639	3.7316	0.74222	5.02763	4.96585e-07	2.44024e-06		predicted gene, 37124	No description available
ENSMUSG00000019992	Mtfr2	44.224	3.7256	0.798134	4.66789	3.04315e-06	1.34815e-05		mitochondrial fission regulator 2	Involved in aerobic respiration and mitochondrial fission. Localizes to mitochondrion. Is expressed in liver; seminiferous tubule; spleen; and testis. Orthologous to human MTFR2 (mitochondrial fission regulator 2).
ENSMUSG00000079519	Gm14743	66896.3	3.72044	0.689557	5.3954	6.83704e-08	3.73835e-07		predicted gene 14743	Predicted to have odorant binding activity. Predicted to localize to extracellular space.
ENSMUSG00000082932	Cyp2j8	10.7295	3.71148	1.46399	2.53518	0.011239	0.0261697		cytochrome P450, family 2, subfamily j, polypeptide 8	Predicted to have heme binding activity; oxidoreductase activity, acting on paired donors, with incorporation or reduction of molecular oxygen, reduced flavin or flavoprotein as one donor, and incorporation of one atom of oxygen; and steroid hydroxylase activity. Predicted to be involved in several processes, including exogenous drug catabolic process; organic acid metabolic process; and xenobiot…
ENSMUSG00000096592	Gm15801	37.6594	3.70725	1.15377	3.21316	0.00131283	0.00382903		predicted gene 15801	No description available
ENSMUSG00000071275	Fpr-rs6	14.8832	3.70715	1.25129	2.96266	0.0030499	0.00817634		formyl peptide receptor, related sequence 6	Exhibits N-formyl peptide receptor activity. Predicted to be involved in several processes, including complement receptor mediated signaling pathway; phospholipase C-activating G protein-coupled receptor signaling pathway; and positive regulation of cytosolic calcium ion concentration. Predicted to localize to plasma membrane. Orthologous to human FPR2 (formyl peptide receptor 2) and FPR3 (formyl…
ENSMUSG00000066897	Olfr872	20.3458	3.69323	1.29449	2.85305	0.00433019	0.0111799		olfactory receptor 872	Predicted to have olfactory receptor activity. Predicted to be involved in G protein-coupled receptor signaling pathway and sensory perception of smell. Predicted to localize to integral component of membrane. Orthologous to human OR7E24 (olfactory receptor family 7 subfamily E member 24).
ENSMUSG00000091572	Vmn2r3	223.977	3.68784	1.51839	2.42879	0.0151493	0.0340144		vomeronasal 2, receptor 3	Predicted to have G protein-coupled receptor activity and olfactory receptor activity. Predicted to localize to integral component of plasma membrane.
ENSMUSG00000081995	Gm11719	15.2145	3.67137	1.27592	2.87742	0.00400939	0.0104258		predicted gene 11719	No description available
ENSMUSG00000091624	Vmn2r9	74.6688	3.66691	0.948674	3.8653	0.000110954	0.00039049		vomeronasal 2, receptor 9	Predicted to have G protein-coupled receptor activity. Predicted to localize to integral component of plasma membrane.
ENSMUSG00000083567	Gm11451	44.0677	3.66211	0.836964	4.37547	1.21171e-05	4.95559e-05		predicted gene 11451	No description available
ENSMUSG00000085637	1700048M11Rik	14.5369	3.66209	1.29182	2.83483	0.004585	0.0117579		RIKEN cDNA 1700048M11 gene	No description available
ENSMUSG00000039103	Nexn	106.932	3.65468	0.767182	4.76377	1.90008e-06	8.65833e-06		nexilin	Predicted to have actin filament binding activity and cell-cell adhesion mediator activity. Involved in response to bacterium. Predicted to localize to several cellular components, including Z disc; actin cytoskeleton; and focal adhesion. Is expressed in diaphragm; head mesenchyme; heart; tongue; and vertebral axis musculature. Used to study hypertrophic cardiomyopathy 20. Human ortholog(s) of th…
ENSMUSG00000037849	Gm4955	31.5412	3.64662	0.887297	4.1098	3.95995e-05	0.000149386		interferon activated gene 206	Predicted to have several functions, including DNA-binding transcription repressor activity, RNA polymerase II-specific; RNA polymerase II cis-regulatory region sequence-specific DNA binding activity; and identical protein binding activity. Predicted to be involved in cellular response to interferon-beta. Predicted to localize to cytosol; nucleolus; and nucleoplasm. Orthologous to human IFI16 (in…
ENSMUSG00000040808	S100g	9.72985	3.62758	1.48815	2.43763	0.0147838	0.0333117		S100 calcium binding protein G	Predicted to have calcium ion binding activity and calcium-dependent protein binding activity. Localizes to apical plasma membrane and basolateral plasma membrane. Is expressed in extraembryonic component; gut; and metanephros. Orthologous to human S100G (S100 calcium binding protein G).
ENSMUSG00000073010	Gm5127	9.97376	3.623	1.53335	2.36281	0.0181372	0.0397755		predicted gene 5127	Predicted to have G protein-coupled receptor activity. Predicted to be involved in positive regulation of Rho protein signal transduction and positive regulation of cytosolic calcium ion concentration involved in phospholipase C-activating G protein-coupled signaling pathway. Predicted to localize to integral component of plasma membrane.
ENSMUSG00000096658	Vmn2r39	100.684	3.61789	0.850838	4.25215	2.1173e-05	8.32161e-05		vomeronasal 2, receptor 39	Predicted to have G protein-coupled receptor activity. Predicted to localize to integral component of plasma membrane.
ENSMUSG00000050134	Olfr430	19.5059	3.61007	1.42204	2.53865	0.011128	0.0259503		olfactory receptor 430	Predicted to have olfactory receptor activity. Predicted to be involved in G protein-coupled receptor signaling pathway and sensory perception of smell. Predicted to localize to integral component of membrane. Orthologous to human OR6N2 (olfactory receptor family 6 subfamily N member 2).
ENSMUSG00000079415	Cntf	65.3797	3.60127	0.652365	5.52033	3.38365e-08	1.92956e-07		ciliary neurotrophic factor	Predicted to have signaling receptor binding activity. Involved in several processes, including muscle organ morphogenesis; positive regulation of tyrosine phosphorylation of STAT protein; and regulation of cell development. Localizes to extracellular space. Is expressed in several structures, including alimentary system; integumental system; nervous system; respiratory system; and sensory organ.…
ENSMUSG00000078808	Vmn1r58	311.393	3.58637	1.56133	2.297	0.021619	0.0463495		vomeronasal 1 receptor 58	No description available
ENSMUSG00000083080	Gm11484	9.43265	3.5853	1.44987	2.47284	0.0134045	0.0305511		predicted gene 11484	No description available
ENSMUSG00000066828	Vmn2r37	134.998	3.57431	0.616981	5.79322	6.90509e-09	4.26462e-08		vomeronasal 2, receptor 37	Predicted to have G protein-coupled receptor activity. Predicted to localize to integral component of plasma membrane.
ENSMUSG00000079693	Vmn1r-ps150	30.4857	3.55638	1.13548	3.13205	0.00173589	0.00493758		vomeronasal 1 receptor, pseudogene 150	No description available
ENSMUSG00000033470	Cysltr2	18.3523	3.54996	1.14834	3.09139	0.00199219	0.00558999		cysteinyl leukotriene receptor 2	Exhibits cysteinyl leukotriene receptor activity. Predicted to be involved in several processes, including neuropeptide signaling pathway; positive regulation of ERK1 and ERK2 cascade; and positive regulation of angiogenesis. Localizes to membrane. Human ortholog(s) of this gene implicated in asthma. Orthologous to human CYSLTR2 (cysteinyl leukotriene receptor 2).
ENSMUSG00000075069	Olfr1264	26.8728	3.54685	1.26304	2.80819	0.00498208	0.0126696		olfactory receptor 1264	Predicted to have olfactory receptor activity. Predicted to be involved in G protein-coupled receptor signaling pathway and sensory perception of smell. Predicted to localize to integral component of membrane. Is expressed in nasal septum epithelium and septal olfactory organ. Orthologous to human OR4C3 (olfactory receptor family 4 subfamily C member 3).
ENSMUSG00000091670	Vmn2r105	105.705	3.54108	0.871715	4.0622	4.86133e-05	0.000180495		vomeronasal 2, receptor 105	Predicted to have G protein-coupled receptor activity. Predicted to localize to integral component of plasma membrane.
ENSMUSG00000043698	Olfr62	37.2985	3.53516	0.861948	4.10136	4.10728e-05	0.000154566		olfactory receptor 62	Predicted to have olfactory receptor activity. Predicted to be involved in G protein-coupled receptor signaling pathway and sensory perception of smell. Predicted to localize to integral component of membrane.
ENSMUSG00000028589	1700012P22Rik	30.5856	3.53057	0.875356	4.03329	5.50012e-05	0.000202477		RIKEN cDNA 1700012P22 gene	Orthologous to human C1orf158 (chromosome 1 open reading frame 158).
ENSMUSG00000046016	Olfr1364	24.0862	3.52957	1.11179	3.17468	0.00150002	0.00431989		olfactory receptor 1364	Predicted to have olfactory receptor activity. Predicted to be involved in G protein-coupled receptor signaling pathway and sensory perception of smell. Predicted to localize to integral component of membrane.
ENSMUSG00000085738	Gm12335	17.2793	3.51595	1.10906	3.1702	0.00152333	0.00438243		predicted gene 12335	No description available
ENSMUSG00000104262	RP23-412L18.2	47.0241	3.51375	0.734334	4.78494	1.71036e-06	7.84593e-06		predicted gene, 37747	No description available
ENSMUSG00000081339	Gm16044	22.2282	3.51313	0.998999	3.51665	0.00043703	0.00139005		predicted gene 16044	No description available
ENSMUSG00000022723	Crybg3	119.982	3.5048	0.714087	4.90809	9.19695e-07	4.37072e-06		beta-gamma crystallin domain containing 3	Predicted to have protein kinase A binding activity. Predicted to be involved in lens development in camera-type eye and visual perception. Predicted to localize to protein-containing complex. Orthologous to human CRYBG3 (crystallin beta-gamma domain containing 3).
ENSMUSG00000103828	RP23-137B16.3	90.0503	3.50441	0.618642	5.66469	1.47292e-08	8.74055e-08		RIKEN cDNA 2610001A08 gene	No description available
ENSMUSG00000020593	Lpin1	421.294	3.49838	0.472211	7.40852	1.2772e-13	1.2891e-12		lipin 1	Exhibits several functions, including RNA polymerase II transcription factor binding activity; histone deacetylase binding activity; and peroxisome proliferator activated receptor binding activity. Involved in several processes, including positive regulation of cold-induced thermogenesis; regulation of transcription by RNA polymerase II; and triglyceride mobilization. Localizes to several cellula…
ENSMUSG00000103388	RP24-282D16.8	123.051	3.49205	0.439126	7.95228	1.83117e-15	2.17539e-14		predicted gene, 37581	No description available
ENSMUSG00000075179	Olfr1079	38.8964	3.48798	0.811914	4.296	1.73907e-05	6.92655e-05		olfactory receptor 1079	Predicted to have odorant binding activity and olfactory receptor activity. Predicted to be involved in G protein-coupled receptor signaling pathway and sensory perception of smell. Predicted to localize to integral component of membrane. Orthologous to human OR8K3 (olfactory receptor family 8 subfamily K member 3 (gene/pseudogene)).
ENSMUSG00000095286	Olfr117	27.5867	3.48491	1.12701	3.09218	0.0019869	0.00557833		olfactory receptor 117	Predicted to have olfactory receptor activity. Predicted to be involved in G protein-coupled receptor signaling pathway and sensory perception of smell. Predicted to localize to integral component of membrane.
ENSMUSG00000092077	Olfr101	15.9049	3.47431	1.11754	3.10889	0.00187793	0.0053013		olfactory receptor 101	Predicted to have olfactory receptor activity. Predicted to be involved in G protein-coupled receptor signaling pathway and sensory perception of smell. Predicted to localize to integral component of membrane. Orthologous to several human genes including OR12D2 (olfactory receptor family 12 subfamily D member 2).
ENSMUSG00000098975	Gm27177	178.905	3.4732	0.499016	6.96009	3.40056e-12	2.9751e-11		predicted gene 27177	No description available
ENSMUSG00000046450	Olfr71	15.6686	3.47153	1.49145	2.32762	0.0199321	0.0432054		olfactory receptor 71	Predicted to have olfactory receptor activity. Predicted to be involved in G protein-coupled receptor signaling pathway and sensory perception of smell. Predicted to localize to integral component of plasma membrane. Is expressed in olfactory epithelium. Orthologous to human OR13J1 (olfactory receptor family 13 subfamily J member 1).
ENSMUSG00000078994	Zfp429	84.1482	3.4681	0.551055	6.29355	3.10279e-10	2.22124e-09		zinc finger protein 429	Predicted to have DNA-binding transcription factor activity, RNA polymerase II-specific and RNA polymerase II cis-regulatory region sequence-specific DNA binding activity. Predicted to be involved in regulation of transcription by RNA polymerase II. Predicted to localize to nucleus. Orthologous to several human genes including ZNF429 (zinc finger protein 429).
ENSMUSG00000060556	Olfr1418	15.2421	3.46631	1.22791	2.82293	0.0047587	0.0121604		olfactory receptor 1418	Predicted to have odorant binding activity and olfactory receptor activity. Predicted to be involved in G protein-coupled receptor signaling pathway and sensory perception of smell. Predicted to localize to integral component of membrane.
ENSMUSG00000059994	Fcrl1	9.07672	3.46186	1.52302	2.27302	0.0230252	0.0489394		Fc receptor-like 1	Predicted to have coreceptor activity and transmembrane signaling receptor activity. Predicted to be involved in B cell activation and cell surface receptor signaling pathway. Predicted to localize to cell surface and integral component of plasma membrane. Orthologous to human FCRL1 (Fc receptor like 1).
ENSMUSG00000069294	Vmn1r197	21.4536	3.46072	1.29324	2.67601	0.0074505	0.0181428		vomeronasal 1 receptor 197	Predicted to have pheromone binding activity and pheromone receptor activity. Predicted to be involved in response to pheromone. Predicted to localize to integral component of plasma membrane.
ENSMUSG00000086220	Gm16599	21.1915	3.45744	1.02373	3.3773	0.000732022	0.00223839		predicted gene, 16599	No description available
ENSMUSG00000093565	Rab26os	75.2584	3.45635	0.594203	5.81678	5.99926e-09	3.73788e-08		RAB26, member RAS oncogene family, opposite strand	No description available
ENSMUSG00000059547	Fbxw26	41.9893	3.45199	0.743218	4.64465	3.4065e-06	1.49971e-05		F-box and WD-40 domain protein 26	Orthologous to human FBXW12 (F-box and WD repeat domain containing 12).
ENSMUSG00000103529	RP23-136I1.2	115.055	3.44592	0.639563	5.38792	7.12759e-08	3.88517e-07		RIKEN cDNA A730089K16 gene	No description available
ENSMUSG00000046567	4930430F08Rik	194.502	3.44532	0.400526	8.60198	7.83525e-18	1.14672e-16		RIKEN cDNA 4930430F08 gene	Involved in hematopoietic progenitor cell differentiation. Is expressed in liver lobe; nervous system; and thymus primordium. Orthologous to human C12orf29 (chromosome 12 open reading frame 29).
ENSMUSG00000104200	RP23-172P6.1	26.307	3.43876	0.862782	3.98567	6.72911e-05	0.000244729		predicted gene, 37399	No description available
ENSMUSG00000054054	Olfr309	148.37	3.43816	0.581322	5.91438	3.3313e-09	2.12655e-08		olfactory receptor 309	Predicted to have olfactory receptor activity. Predicted to be involved in G protein-coupled receptor signaling pathway and sensory perception of smell. Predicted to localize to integral component of membrane. Orthologous to human OR13G1 (olfactory receptor family 13 subfamily G member 1).
ENSMUSG00000087449	Gm12971	8.56005	3.42737	1.50709	2.27416	0.0229563	0.0488055		predicted gene 12971	No description available
ENSMUSG00000029291	Rufy3	2883.62	3.42688	0.183006	18.7255	3.06724e-78	1.24188e-75		RUN and FYVE domain containing 3	Involved in several processes, including positive regulation of axon extension; positive regulation of intracellular protein transport; and regulation of establishment of cell polarity. Localizes to dendrite; growth cone; and perikaryon. Is expressed in several structures, including alimentary system; eye; genitourinary system; nervous system; and skin. Orthologous to human RUFY3 (RUN and FYVE do…
ENSMUSG00000036602	Alx1	215.993	3.42528	0.413374	8.28616	1.16959e-16	1.54391e-15		ALX homeobox 1	Exhibits DNA-binding transcription factor activity and sequence-specific DNA binding activity. Involved in several processes, including embryonic morphogenesis; mesenchymal cell development; and roof of mouth development. Localizes to nucleus and transcription regulator complex. Is expressed in several structures, including branchial arch; embryo mesenchyme; genitourinary system; limb bud; and no…
ENSMUSG00000102749	RP23-268A12.3	35.6218	3.42417	0.796897	4.29688	1.73216e-05	6.90127e-05		predicted gene, 37598	No description available
ENSMUSG00000069292	Vmn1r199	24.5364	3.41623	1.1811	2.89242	0.00382287	0.00998702		vomeronasal 1 receptor 199	Predicted to have pheromone binding activity and pheromone receptor activity. Predicted to be involved in response to pheromone. Predicted to localize to integral component of plasma membrane.
ENSMUSG00000078784	1810022K09Rik	1096.09	3.41127	0.255523	13.3502	1.18191e-40	7.7851e-39		ribosomal biogenesis factor	Predicted to be involved in ribosome biogenesis. Predicted to localize to nucleolus. Orthologous to human RBIS (ribosomal biogenesis factor).
ENSMUSG00000073897	Olfr17	55.2086	3.40214	0.747066	4.554	5.26345e-06	2.26633e-05		olfactory receptor 17	Predicted to have olfactory receptor activity. Involved in axon guidance. Predicted to localize to integral component of membrane. Is expressed in fronto-nasal process; head; main olfactory bulb; and olfactory epithelium. Orthologous to human OR10A4 (olfactory receptor family 10 subfamily A member 4).
ENSMUSG00000030365	Clec2i	33.1046	3.39927	0.809233	4.20061	2.66195e-05	0.000103178		C-type lectin domain family 2, member i	Exhibits natural killer cell lectin-like receptor binding activity. Involved in several processes, including T cell receptor signaling pathway; regulation of actin filament polymerization; and regulation of interleukin-2 production. Localizes to external side of plasma membrane. Orthologous to human CLEC2D (C-type lectin domain family 2 member D).
ENSMUSG00000087660	B230398E01Rik	28.9911	3.3991	1.02801	3.30648	0.000944763	0.00283314		RIKEN cDNA B230398E01 gene	No description available
ENSMUSG00000025355	Mmp19	70.6211	3.3975	0.836554	4.0613	4.87997e-05	0.000181133		matrix metallopeptidase 19	Predicted to have metalloendopeptidase activity. Predicted to be involved in collagen catabolic process and extracellular matrix organization. Localizes to extracellular space. Is expressed in several structures, including genitourinary system; heart; liver; lung; and spleen. Orthologous to human MMP19 (matrix metallopeptidase 19).
ENSMUSG00000034028	Cd226	11.708	3.39366	1.47038	2.30801	0.0209986	0.0451802		CD226 antigen	Predicted to have integrin binding activity and protein kinase binding activity. Involved in cytokine production; positive regulation of interferon-gamma production; and positive regulation of natural killer cell cytokine production. Localizes to external side of plasma membrane. Is expressed in embryo. Orthologous to human CD226 (CD226 molecule).
ENSMUSG00000096773	Olfr675	19.4579	3.39328	1.2251	2.7698	0.00560915	0.0140959		olfactory receptor 675	Predicted to have olfactory receptor activity. Predicted to be involved in G protein-coupled receptor signaling pathway and sensory perception of smell. Predicted to localize to integral component of membrane.
ENSMUSG00000048996	Olfr1366	85.4093	3.39237	1.00579	3.37283	0.000744007	0.00227251		olfactory receptor 1366	Predicted to have olfactory receptor activity. Predicted to be involved in G protein-coupled receptor signaling pathway and sensory perception of smell. Predicted to localize to integral component of membrane. Orthologous to human OR1F12 (olfactory receptor family 1 subfamily F member 12).
ENSMUSG00000070419	Cyp3a57	11.1227	3.38959	1.42421	2.37998	0.0173138	0.0382552		cytochrome P450, family 3, subfamily a, polypeptide 57	Predicted to have testosterone 16-alpha-hydroxylase activity and testosterone 6-beta-hydroxylase activity. Predicted to be involved in oxidative demethylation and steroid metabolic process. Human ortholog(s) of this gene implicated in B-lymphoblastic leukemia/lymphoma; acute lymphoblastic leukemia; chronic myeloid leukemia; and essential hypertension. Orthologous to human CYP3A4 (cytochrome P450 …
ENSMUSG00000091625	Lsm5	165.348	3.38859	0.467529	7.24788	4.23338e-13	4.04785e-12		LSM5 homolog, U6 small nuclear RNA and mRNA degradation associated	Predicted to contribute to RNA binding activity. Involved in response to bacterium. Predicted to localize to several cellular components, including Lsm1-7-Pat1 complex; Lsm2-8 complex; and spliceosomal snRNP complex. Is expressed in esophagus; midbrain ventricular layer; renal cortex; telencephalon ventricular layer; and thymus primordium. Orthologous to human LSM5 (LSM5 homolog, U6 small nuclear…
ENSMUSG00000057461	Olfr591	25.1259	3.38789	0.994813	3.40556	0.000660283	0.00203262		olfactory receptor 591	Predicted to have olfactory receptor activity. Predicted to be involved in G protein-coupled receptor signaling pathway and sensory perception of smell. Predicted to localize to integral component of membrane.
ENSMUSG00000024532	1700034E13Rik	8.29556	3.38762	1.49047	2.27286	0.0230345	0.048955		RIKEN cDNA 1700034E13 gene	No description available
ENSMUSG00000094530	Gm21399	8.40227	3.37971	1.49257	2.26436	0.0235517	0.049904		predicted gene, 21399	No description available
ENSMUSG00000081139	Gm13333	12.7434	3.36974	1.27784	2.63705	0.00836299	0.0200943		predicted gene 13333	No description available
ENSMUSG00000085241	Snhg3	190.83	3.36754	0.468881	7.18208	6.86608e-13	6.4405e-12		small nucleolar RNA host gene 3	Orthologous to human SNHG3 (small nucleolar RNA host gene 3).
ENSMUSG00000039706	Ldb2	43.9791	3.36273	0.814682	4.12766	3.66468e-05	0.000138692		LIM domain binding 2	Exhibits LIM domain binding activity and enzyme binding activity. Involved in several processes, including epithelial structure maintenance; hair follicle development; and somatic stem cell population maintenance. Localizes to cell leading edge and transcription regulator complex. Is expressed in several structures, including branchial arch; eye; genitourinary system; limb; and nervous system. Or…
ENSMUSG00000094119	Olfr612	12.5872	3.35581	1.42781	2.35032	0.0187572	0.0409307		olfactory receptor 612	Predicted to have olfactory receptor activity. Predicted to be involved in G protein-coupled receptor signaling pathway and sensory perception of smell. Predicted to localize to integral component of membrane and plasma membrane.
ENSMUSG00000096099	Vmn1r220	34.1188	3.35442	1.15802	2.89668	0.00377135	0.00986494		vomeronasal 1 receptor 220	Predicted to have pheromone binding activity and pheromone receptor activity. Predicted to be involved in response to pheromone. Predicted to localize to integral component of plasma membrane.
ENSMUSG00000059397	Olfr54	11.8993	3.35357	1.28505	2.60968	0.0090628	0.0216034		olfactory receptor 54	Predicted to have olfactory receptor activity. Predicted to be involved in G protein-coupled receptor signaling pathway and sensory perception of smell. Predicted to localize to integral component of membrane.
ENSMUSG00000097433	Gm26781	41.094	3.34579	0.697011	4.8002	1.58507e-06	7.30239e-06		predicted gene, 26781	No description available
ENSMUSG00000030246	Ldhb	3077.56	3.34493	0.254294	13.1538	1.61849e-39	9.96845e-38		lactate dehydrogenase B	Exhibits L-lactate dehydrogenase activity. Predicted to be involved in NAD metabolic process and lactate metabolic process. Localizes to mitochondrion and myelin sheath. Is expressed in several structures, including alimentary system; brain; genitourinary system; respiratory system; and sensory organ. Orthologous to human LDHB (lactate dehydrogenase B).
ENSMUSG00000075175	Olfr1086	18.8064	3.34298	1.14361	2.92318	0.00346478	0.00917282		olfactory receptor 1086	Predicted to have odorant binding activity and olfactory receptor activity. Predicted to be involved in G protein-coupled receptor signaling pathway and sensory perception of smell. Predicted to localize to integral component of membrane. Orthologous to human OR5T2 (olfactory receptor family 5 subfamily T member 2).
ENSMUSG00000097595	2510016G02Rik	12.4766	3.328	1.32924	2.50369	0.0122905	0.0283189		RIKEN cDNA 1500002F19 gene	Involved in response to bacterium.
ENSMUSG00000087670	9530036M11Rik	20.3057	3.32674	1.13225	2.93816	0.00330164	0.00878042		RIKEN cDNA 9530036M11 gene	No description available
ENSMUSG00000051054	1700014D04Rik	11.5622	3.31754	1.30646	2.53933	0.0111064	0.0259072		RIKEN cDNA 1700014D04 gene	No description available
ENSMUSG00000022674	Ube2v2	1102.02	3.31668	0.289667	11.45	2.35173e-30	8.72118e-29		ubiquitin-conjugating enzyme E2 variant 2	Predicted to have ubiquitin conjugating enzyme activity. Involved in error-free postreplication DNA repair. Predicted to localize to UBC13-MMS2 complex and nucleoplasm. Is expressed in embryo. Orthologous to human UBE2V2 (ubiquitin conjugating enzyme E2 V2).
ENSMUSG00000043773	1700048O20Rik	15.5768	3.31496	1.10504	2.99984	0.0027012	0.00734093		RIKEN cDNA 1700048O20 gene	No description available
ENSMUSG00000094752	Vmn2r-ps129	21.4419	3.30235	1.03393	3.19397	0.00140331	0.00406754		vomeronasal 2, receptor, pseudogene 129	No description available
ENSMUSG00000058704	Memo1	431.79	3.30072	0.432949	7.62383	2.46267e-14	2.66068e-13		mediator of cell motility 1	Predicted to have peptide binding activity. Predicted to be involved in regulation of microtubule-based process. Is expressed in several structures, including alimentary system; genitourinary system; integumental system; nervous system; and sensory organ. Orthologous to human MEMO1 (mediator of cell motility 1).
ENSMUSG00000104122	RP24-95D6.2	18.9004	3.2999	1.08155	3.05109	0.0022801	0.00630403		predicted gene, 37482	No description available
ENSMUSG00000037953	A4gnt	87.0531	3.29857	0.78285	4.21354	2.51396e-05	9.77483e-05		alpha-1,4-N-acetylglucosaminyltransferase	Exhibits acetylglucosaminyltransferase activity. Involved in negative regulation of epithelial cell proliferation and protein O-linked glycosylation. Predicted to localize to Golgi apparatus and integral component of membrane. Orthologous to human A4GNT (alpha-1,4-N-acetylglucosaminyltransferase).
ENSMUSG00000075010	AW112010	111.903	3.28872	0.568408	5.78584	7.21524e-09	4.44505e-08		expressed sequence AW112010	No description available
ENSMUSG00000063550	Nup98	63.6475	3.28593	0.777926	4.22396	2.40046e-05	9.36152e-05		nucleoporin 98	Predicted to have several functions, including nuclear localization sequence binding activity; promoter-specific chromatin binding activity; and transcription coactivator activity. Predicted to be involved in nuclear pore complex assembly; positive regulation of mRNA splicing, via spliceosome; and protein import into nucleus. Localizes to nucleus. Predicted to colocalize with kinetochore. Is expr…
ENSMUSG00000096516	Olfr628	9.65597	3.28352	1.42026	2.31191	0.0207825	0.0447854		olfactory receptor 628	Predicted to have olfactory receptor activity. Predicted to be involved in G protein-coupled receptor signaling pathway and sensory perception of smell. Predicted to localize to integral component of membrane.
ENSMUSG00000094313	Vmn1r61	14.9175	3.28352	1.17671	2.79042	0.00526403	0.0133181		0	0
ENSMUSG00000104379	RP23-325F17.4	78.4707	3.28088	0.545453	6.01496	1.79932e-09	1.18285e-08		predicted gene, 37509	No description available
ENSMUSG00000097274	Gm26564	73.8018	3.28087	0.751984	4.36296	1.28317e-05	5.22793e-05		predicted gene, 47512	No description available
ENSMUSG00000047014	Catsperb	15.4211	3.26885	1.15316	2.83468	0.00458718	0.0117623		cation channel sperm associated auxiliary subunit beta	Predicted to be involved in sperm capacitation. Localizes to CatSper complex and cilium. Is expressed in germ cell of testis; seminiferous tubule; spermatid; spermatocyte; and testis. Orthologous to human CATSPERB (cation channel sperm associated auxiliary subunit beta).
ENSMUSG00000021940	Ptpn20	117.237	3.26212	0.437341	7.459	8.71846e-14	8.91998e-13		protein tyrosine phosphatase, non-receptor type 20	Predicted to have protein tyrosine phosphatase activity. Predicted to be involved in protein dephosphorylation. Predicted to localize to centriolar satellite. Orthologous to human PTPN20 (protein tyrosine phosphatase non-receptor type 20).
ENSMUSG00000046975	Olfr1020	19.8256	3.26157	1.14729	2.84285	0.00447128	0.0115011		olfactory receptor 1020	Predicted to have odorant binding activity and olfactory receptor activity. Predicted to be involved in G protein-coupled receptor signaling pathway and sensory perception of smell. Predicted to localize to integral component of membrane. Orthologous to human OR5AP2 (olfactory receptor family 5 subfamily AP member 2).
ENSMUSG00000102160	RP24-222G3.1	26.7566	3.25907	0.991679	3.28641	0.00101473	0.00302641		predicted gene, 36944	No description available
ENSMUSG00000066878	Gm10184	47.148	3.25904	0.853508	3.8184	0.000134319	0.000466321		predicted pseudogene 10184	Orthologous to human KPNA2 (karyopherin subunit alpha 2).
ENSMUSG00000038768	9130409I23Rik	9.89792	3.2556	1.38858	2.34455	0.01905	0.0414974		RIKEN cDNA 9130409I23 gene	Predicted to have sphingolipid delta-4 desaturase activity. Predicted to be involved in ceramide biosynthetic process. Human ortholog(s) of this gene implicated in hypomyelinating leukodystrophy. Orthologous to human DEGS1 (delta 4-desaturase, sphingolipid 1).
ENSMUSG00000066682	Pilrb2	18.2837	3.2555	1.34727	2.41637	0.015676	0.0350376		paired immunoglobin-like type 2 receptor beta 2	Predicted to have MHC class I protein binding activity. Predicted to localize to integral component of membrane. Orthologous to human PILRA (paired immunoglobin like type 2 receptor alpha) and PILRB (paired immunoglobin like type 2 receptor beta).
ENSMUSG00000089889	0610040B10Rik	37.0612	3.24964	0.756377	4.29632	1.73659e-05	6.91779e-05		RIKEN cDNA 0610040B10 gene	No description available
ENSMUSG00000084870	Gm13954	11.7206	3.24588	1.3664	2.3755	0.017525	0.0386458		predicted gene 13954	No description available
ENSMUSG00000085171	D830026I12Rik	391.454	3.2435	0.309668	10.4741	1.13585e-25	3.08276e-24		RIKEN cDNA D830026I12 gene	No description available
ENSMUSG00000090101	Snhg9	17.3877	3.2428	1.0909	2.9726	0.00295292	0.00794545		small nucleolar RNA host gene 9	Orthologous to human SNHG9 (small nucleolar RNA host gene 9).
ENSMUSG00000083179	Gm12693	19.0406	3.24273	1.15596	2.80523	0.00502813	0.0127723		predicted gene 12693	No description available
ENSMUSG00000060149	BC002059	149.477	3.24011	0.457889	7.07618	1.48178e-12	1.34202e-11		cDNA sequence BC002059	Is expressed in aorta; genitourinary system; gut; smooth muscle tissue; and trachea.
ENSMUSG00000095839	Olfr965	21.7114	3.2389	1.25525	2.58029	0.00987184	0.0233248		olfactory receptor 965	Predicted to have odorant binding activity and olfactory receptor activity. Predicted to be involved in G protein-coupled receptor signaling pathway and sensory perception of smell. Predicted to localize to integral component of membrane.
ENSMUSG00000032913	Lrig2	1321.92	3.23099	0.292931	11.0299	2.74309e-28	8.96147e-27		leucine-rich repeats and immunoglobulin-like domains 2	Exhibits signaling receptor binding activity. Involved in several processes, including negative regulation of membrane protein ectodomain proteolysis; positive regulation of protein localization to cell surface; and regulation of neurogenesis. Localizes to several cellular components, including growth cone; intracellular vesicle; and neuronal cell body. Is expressed in several structures, includi…
ENSMUSG00000104104	RP24-328M23.2	12.1499	3.2297	1.26859	2.5459	0.0108998	0.0254806		predicted gene, 37877	No description available
ENSMUSG00000061336	Olfr116	44.8464	3.2289	1.09688	2.94371	0.00324301	0.00864126		olfactory receptor 116	Predicted to have odorant binding activity and olfactory receptor activity. Predicted to be involved in G protein-coupled receptor signaling pathway and sensory perception of smell. Predicted to localize to integral component of membrane.
ENSMUSG00000097503	3110045C21Rik	21.9516	3.22699	1.06457	3.03125	0.00243547	0.00669538		RIKEN cDNA 3110045C21 gene	No description available
ENSMUSG00000067541	A630073D07Rik	61.6321	3.22634	0.663413	4.86324	1.15477e-06	5.41599e-06		RIKEN cDNA A630073D07 gene	No description available
ENSMUSG00000085585	Gm12223	15.8762	3.22457	1.23998	2.6005	0.00930879	0.0221194		predicted gene 12223	No description available
ENSMUSG00000104342	RP23-7E4.2	32.1004	3.2212	0.798103	4.03608	5.43523e-05	0.000200267		predicted gene, 36401	No description available
ENSMUSG00000026645	Olah	25.8567	3.22045	0.906477	3.55271	0.000381281	0.0012244		oleoyl-ACP hydrolase	Predicted to have dodecanoyl-[acyl-carrier-protein] hydrolase activity; myristoyl-[acyl-carrier-protein] hydrolase activity; and palmitoyl-[acyl-carrier-protein] hydrolase activity. Predicted to be involved in medium-chain fatty acid biosynthetic process. Predicted to localize to cytosol. Is expressed in ductus deferens; epididymis; prostate gland; and testis. Orthologous to human OLAH (oleoyl-AC…
ENSMUSG00000031592	Pcm1	3508.87	3.21969	0.438275	7.34627	2.03814e-13	2.0095e-12		pericentriolar material 1	Involved in several processes, including microtubule anchoring at centrosome; nervous system development; and neuronal stem cell population maintenance. Localizes to apical part of cell; cytoplasm; and microtubule organizing center. Is expressed in brain; cardiac muscle tissue; and cerebral cortex ventricular layer. Orthologous to human PCM1 (pericentriolar material 1).
ENSMUSG00000095869	Ppp1r2-ps6	29.8893	3.216	0.90112	3.56889	0.000358497	0.0011571		protein phosphatase 1, regulatory (inhibitor) subunit 2, pseudogene 6	No description available
ENSMUSG00000023044	Csad	1899.48	3.21319	0.224739	14.2974	2.27028e-46	2.06906e-44		cysteine sulfinic acid decarboxylase	Predicted to have sulfinoalanine decarboxylase activity. Involved in taurine biosynthetic process. Predicted to localize to cytoplasm. Is expressed in several structures, including central nervous system; placenta; and sensory organ. Orthologous to human CSAD (cysteine sulfinic acid decarboxylase).
ENSMUSG00000095858	Olfr104-ps	18.8774	3.2063	1.38019	2.32308	0.0201751	0.0436747		olfactory receptor 104, pseudogene	No description available
ENSMUSG00000070547	Mrgprb1	9.61136	3.20519	1.3145	2.43833	0.0147552	0.0332564		MAS-related GPR, member B1	Predicted to have G protein-coupled receptor activity and neuropeptide binding activity. Predicted to be involved in G protein-coupled receptor signaling pathway. Predicted to localize to integral component of membrane. Orthologous to human MRGPRX2 (MAS related GPR family member X2).
ENSMUSG00000029202	Pds5a	4184.74	3.20052	0.520937	6.14377	8.05836e-10	5.50707e-09		PDS5 cohesin associated factor A	Involved in several processes, including animal organ development; neuroblast migration; and roof of mouth development. Predicted to localize to chromatin; nucleoplasm; and plasma membrane. Is expressed in several structures, including alimentary system; brain; genitourinary system; integumental system; and sensory organ. Used to study Cornelia de Lange syndrome. Orthologous to human PDS5A (PDS5 …
ENSMUSG00000048368	Omd	817.513	3.19771	0.399105	8.01221	1.12666e-15	1.37075e-14		osteomodulin	Predicted to be involved in cell adhesion and regulation of bone mineralization. Localizes to extracellular matrix. Orthologous to human OMD (osteomodulin).
ENSMUSG00000078502	Gm13212	19.5815	3.19103	1.18687	2.68861	0.00717499	0.017554		predicted gene 13212	Predicted to have DNA-binding transcription activator activity, RNA polymerase II-specific and RNA polymerase II cis-regulatory region sequence-specific DNA binding activity. Predicted to be involved in regulation of transcription by RNA polymerase II. Predicted to localize to nucleus. Orthologous to several human genes including ZNF808 (zinc finger protein 808) and ZNF845 (zinc finger protein 84…
ENSMUSG00000051313	Olfr1262	285.02	3.19028	0.442189	7.21476	5.40309e-13	5.11874e-12		olfactory receptor 1262	Predicted to have olfactory receptor activity. Predicted to be involved in G protein-coupled receptor signaling pathway and sensory perception of smell. Predicted to localize to integral component of membrane. Orthologous to human OR4C45 (olfactory receptor family 4 subfamily C member 45 (gene/pseudogene)).
ENSMUSG00000047509	Gm6776	26.06	3.1725	0.877179	3.61671	0.000298377	0.000977602		predicted pseudogene 6776	No description available
ENSMUSG00000033278	Ptprm	625.417	3.16971	0.410639	7.71897	1.17276e-14	1.30648e-13		protein tyrosine phosphatase, receptor type, M	Predicted to have cadherin binding activity; identical protein binding activity; and transmembrane receptor protein tyrosine phosphatase activity. Involved in positive regulation of blood vessel diameter. Predicted to localize to several cellular components, including adherens junction; lamellipodium; and perinuclear region of cytoplasm. Is expressed in several structures, including alimentary sy…
ENSMUSG00000082207	Gm12998	12.2362	3.16896	1.34494	2.3562	0.0184628	0.0403963		predicted gene 12998	No description available
ENSMUSG00000092120	Vmn2r90	71.1764	3.16667	1.0832	2.92345	0.00346171	0.00916664		vomeronasal 2, receptor 90	Predicted to have G protein-coupled receptor activity. Predicted to localize to integral component of plasma membrane.
ENSMUSG00000030154	Klrb1f	26.1027	3.1654	0.936958	3.37838	0.000729138	0.0022304		killer cell lectin-like receptor subfamily B member 1F	Exhibits signaling receptor activity. Localizes to cell surface and plasma membrane. Orthologous to human KLRB1 (killer cell lectin like receptor B1).
ENSMUSG00000075204	Olfr1039	60.0698	3.16472	0.70448	4.49229	7.04628e-06	2.97638e-05		olfactory receptor 1039	Predicted to have odorant binding activity and olfactory receptor activity. Predicted to be involved in G protein-coupled receptor signaling pathway and sensory perception of smell. Predicted to localize to integral component of membrane. Orthologous to human OR5AL1 (olfactory receptor family 5 subfamily AL member 1 (gene/pseudogene)).
ENSMUSG00000043932	Klri2	9.15011	3.16243	1.38564	2.28229	0.0224724	0.0479004		killer cell lectin-like receptor family I member 2	Predicted to have carbohydrate binding activity. Predicted to localize to integral component of plasma membrane.
ENSMUSG00000028175	Depdc1a	41.3322	3.16063	0.789553	4.00306	6.25274e-05	0.000228244		DEP domain containing 1a	Predicted to have GTPase activator activity. Predicted to be involved in negative regulation of transcription, DNA-templated. Predicted to localize to nucleus and transcription repressor complex. Orthologous to human DEPDC1 (DEP domain containing 1).
ENSMUSG00000085334	Gm12940	769.348	3.16008	0.295831	10.6821	1.23513e-26	3.61436e-25		predicted gene 12940	No description available
ENSMUSG00000089990	Gm15852	27.6545	3.15773	0.957283	3.29864	0.000971561	0.00290926		predicted gene 15852	No description available
ENSMUSG00000075062	Olfr1271	33.0987	3.15557	1.05528	2.99028	0.00278725	0.00754903		olfactory receptor 1271	Predicted to have olfactory receptor activity. Predicted to be involved in G protein-coupled receptor signaling pathway and sensory perception of smell. Predicted to localize to integral component of membrane. Is expressed in olfactory epithelium. Orthologous to human OR4B1 (olfactory receptor family 4 subfamily B member 1).
ENSMUSG00000063253	Scoc	735.264	3.15304	0.26811	11.7602	6.25591e-32	2.58376e-30		short coiled-coil protein	Predicted to be involved in positive regulation of macroautophagy and regulation of protein complex stability. Predicted to colocalize with endosome and trans-Golgi network. Is expressed in ganglia. Orthologous to human SCOC (short coiled-coil protein).
ENSMUSG00000092579	Vmn1r62	32.8675	3.15238	0.950313	3.3172	0.000909231	0.00273456		vomeronasal 1 receptor 62	No description available
ENSMUSG00000092012	Gm4782	34.6511	3.1519	0.933398	3.3768	0.000733342	0.00224215		0	0
ENSMUSG00000104020	RP24-546N2.4	29.2538	3.14468	0.785923	4.00126	6.3007e-05	0.000229893		predicted gene, 37215	No description available
ENSMUSG00000103959	RP24-231P10.1	63.638	3.14167	0.799652	3.92879	8.5373e-05	0.000305985		predicted gene, 37720	No description available
ENSMUSG00000024045	Akap8	1032.31	3.13143	0.370036	8.46252	2.61669e-17	3.68876e-16		A kinase (PRKA) anchor protein 8	Exhibits NF-kappaB binding activity. Involved in cellular response to lipid; mitotic chromosome condensation; and negative regulation of tumor necrosis factor production. Localizes to condensed chromosome; female pronucleus; and nuclear matrix. Is expressed in several structures, including alimentary system; genitourinary system; nervous system; respiratory system; and sensory organ. Orthologous …
ENSMUSG00000094915	AC168977.2	18.9545	3.13023	1.09823	2.85025	0.0043685	0.0112694		0	0
ENSMUSG00000094098	Vmn2r44	99.9513	3.12349	0.871133	3.58555	0.000336366	0.00109224		vomeronasal 2, receptor 44	Predicted to have G protein-coupled receptor activity. Predicted to localize to integral component of plasma membrane.
ENSMUSG00000096209	Olfr510	16.2168	3.12309	1.14702	2.72279	0.00647323	0.0160405		olfactory receptor 510	Predicted to have odorant binding activity and olfactory receptor activity. Predicted to be involved in G protein-coupled receptor signaling pathway and sensory perception of smell. Predicted to localize to integral component of membrane. Orthologous to human OR5P2 (olfactory receptor family 5 subfamily P member 2).
ENSMUSG00000098061	Gm26945	54.1873	3.11866	0.675446	4.61718	3.88987e-06	1.7034e-05		0	0
ENSMUSG00000084400	Gm11576	15.0303	3.11737	1.23175	2.53085	0.0113788	0.0264452		predicted gene 11576	No description available
ENSMUSG00000102635	RP23-411M4.1	24.5772	3.11399	0.952909	3.26788	0.00108358	0.00321546		0	0
ENSMUSG00000049864	Olfr250	34.606	3.11122	0.900488	3.45504	0.000550211	0.0017197		olfactory receptor 250	Predicted to have odorant binding activity and olfactory receptor activity. Predicted to be involved in G protein-coupled receptor signaling pathway and sensory perception of smell. Predicted to localize to integral component of membrane.
ENSMUSG00000005131	4930550C14Rik	40.7232	3.10548	1.11554	2.78384	0.00537187	0.0135562		RIKEN cDNA 4930550C14 gene	Involved in negative regulation of mitochondrial fission and negative regulation of protein targeting to mitochondrion. Localizes to cytosol and mitochondrial outer membrane. Orthologous to human C11orf65 (chromosome 11 open reading frame 65).
ENSMUSG00000059964	Olfr119	18.0629	3.10435	1.09033	2.84716	0.00441107	0.011365		olfactory receptor 119	Predicted to have olfactory receptor activity. Predicted to be involved in G protein-coupled receptor signaling pathway and sensory perception of smell. Predicted to localize to integral component of membrane.
ENSMUSG00000096365	Olfr1463	92.11	3.10369	0.700816	4.42868	9.48112e-06	3.92762e-05		olfactory receptor 1463	Predicted to have odorant binding activity and olfactory receptor activity. Predicted to be involved in G protein-coupled receptor signaling pathway and sensory perception of smell. Predicted to localize to integral component of membrane. Orthologous to human OR5B3 (olfactory receptor family 5 subfamily B member 3).
ENSMUSG00000097354	2310001H17Rik	417.819	3.10368	0.310998	9.97974	1.86954e-23	4.37252e-22		RIKEN cDNA 2310001H17 gene	No description available
ENSMUSG00000102356	RP23-228G18.5	30.0744	3.10325	0.795494	3.90103	9.57845e-05	0.00034024		RIKEN cDNA 1700047N06 gene	No description available
ENSMUSG00000103200	RP24-400M20.3	15.9533	3.08821	1.2104	2.55139	0.0107293	0.0251368		predicted gene, 37328	No description available
ENSMUSG00000101904	Gm29427	20.8936	3.08783	1.15592	2.67132	0.00755533	0.0183645		predicted gene 29427	No description available
ENSMUSG00000054169	Ceacam10	20.5613	3.08562	1.07905	2.85956	0.00424234	0.010973		carcinoembryonic antigen-related cell adhesion molecule 10	Involved in flagellated sperm motility. Localizes to extracellular region. Is expressed in alimentary system; immune system; and reproductive system. Orthologous to several human genes including CEACAM4 (CEA cell adhesion molecule 4).
ENSMUSG00000079388	2610042L04Rik	19.1338	3.08456	1.17895	2.61636	0.00888734	0.0212118		RIKEN cDNA 2610042L04 gene	Involved in several processes, including negative regulation of protein phosphorylation; regulation of synaptic activity; and synapse assembly. Is expressed in several structures, including alimentary system; ganglia; hypothalamus; sensory organ; and smooth muscle tissue.
ENSMUSG00000086918	4930429F24Rik	28.8636	3.08007	0.878582	3.50573	0.000455362	0.00144445		RIKEN cDNA 4930429F24 gene	No description available
ENSMUSG00000091859	Vmn2r100	83.194	3.07992	0.842432	3.65598	0.000256201	0.000849252		vomeronasal 2, receptor 100	Predicted to have G protein-coupled receptor activity. Predicted to localize to integral component of plasma membrane.
ENSMUSG00000044705	Olfr670	17.7743	3.07975	1.05564	2.91743	0.00352928	0.00931361		olfactory receptor 670	Predicted to have olfactory receptor activity. Predicted to be involved in G protein-coupled receptor signaling pathway and sensory perception of smell. Predicted to localize to integral component of membrane.
ENSMUSG00000043308	Vmn1r75	26.0994	3.07364	1.14664	2.68055	0.00735011	0.0179309		vomeronasal 1 receptor 75	Predicted to have pheromone binding activity and pheromone receptor activity. Predicted to be involved in response to pheromone. Predicted to localize to integral component of plasma membrane.
ENSMUSG00000037537	H2-M11	14.4791	3.07015	1.31276	2.33869	0.0193515	0.0420872		histocompatibility 2, M region locus 11	Predicted to have peptide antigen binding activity and signaling receptor binding activity. Predicted to be involved in several processes, including antigen processing and presentation of endogenous peptide antigen via MHC class I via ER pathway, TAP-independent; antigen processing and presentation of endogenous peptide antigen via MHC class Ib; and positive regulation of T cell mediated cytotoxi…
ENSMUSG00000055515	Vmn2r81	145.865	3.06791	0.631555	4.85771	1.18751e-06	5.56317e-06		vomeronasal 2, receptor 81	Exhibits G protein-coupled olfactory receptor activity. Involved in neuron differentiation and positive regulation of cytosolic calcium ion concentration involved in phospholipase C-activating G protein-coupled signaling pathway. Predicted to localize to integral component of plasma membrane.
ENSMUSG00000063543	Gm5616	14.7622	3.06717	1.17118	2.61886	0.0088224	0.0210751		predicted gene 5616	Orthologous to human SNU13 (small nuclear ribonucleoprotein 13).
ENSMUSG00000060699	Vmn1r35	50.2574	3.04245	0.859195	3.54104	0.00039855	0.00127753		vomeronasal 1 receptor 35	Predicted to have pheromone binding activity and pheromone receptor activity. Predicted to be involved in response to pheromone. Predicted to localize to integral component of plasma membrane.
ENSMUSG00000103952	RP23-182B7.1	43.0251	3.0393	0.722847	4.20463	2.61513e-05	0.000101486		predicted gene, 37268	No description available
ENSMUSG00000059422	Gm8116	20.6627	3.0383	0.992813	3.06029	0.00221124	0.00613699		predicted gene 8116	No description available
ENSMUSG00000046493	Olfr1352	61.5869	3.0347	0.709604	4.27662	1.89755e-05	7.51412e-05		olfactory receptor 1352	Predicted to have olfactory receptor activity. Predicted to be involved in G protein-coupled receptor signaling pathway and sensory perception of smell. Predicted to localize to integral component of membrane. Orthologous to human OR7A10 (olfactory receptor family 7 subfamily A member 10).
ENSMUSG00000101073	Vmn1r200	19.2939	3.03409	1.16695	2.60001	0.00932204	0.0221466		vomeronasal 1 receptor 200	Predicted to have pheromone binding activity and pheromone receptor activity. Predicted to be involved in response to pheromone. Predicted to localize to integral component of plasma membrane.
ENSMUSG00000079065	BC005561	636.467	3.03376	0.204117	14.8628	5.74433e-50	6.36204e-48		0	0
ENSMUSG00000078689	Mup6	63.2504	3.03363	0.881014	3.44334	0.000574587	0.00178887		major urinary protein 6	Predicted to have odorant binding activity. Predicted to localize to extracellular space.
ENSMUSG00000045662	Henmt1	28.8025	3.03246	1.00981	3.003	0.00267329	0.00727717		HEN1 methyltransferase homolog 1 (Arabidopsis)	Exhibits O-methyltransferase activity and RNA methyltransferase activity. Involved in RNA methylation and piRNA metabolic process. Predicted to localize to cytoplasm and nucleus. Orthologous to human HENMT1 (HEN methyltransferase 1).
ENSMUSG00000025323	Sp4	806.425	3.02614	0.351867	8.60023	7.95538e-18	1.1633e-16		trans-acting transcription factor 4	Predicted to have DNA-binding transcription factor activity, RNA polymerase II-specific; RNA polymerase II cis-regulatory region sequence-specific DNA binding activity; and identical protein binding activity. Involved in regulation of heart contraction. Predicted to localize to cytosol; nuclear chromatin; and nucleoplasm. Is expressed in several structures, including alimentary system; embryo mes…
ENSMUSG00000083906	Gm15186	16.8002	3.02197	1.19413	2.53069	0.0113838	0.0264543		predicted gene 15186	No description available
ENSMUSG00000103230	RP23-100P14.3	43.0787	3.01819	0.86309	3.49695	0.000470605	0.0014886		predicted gene, 17970	No description available
ENSMUSG00000086240	Gm7846	11.998	3.01712	1.26449	2.38603	0.0170314	0.0377088		predicted gene 7846	No description available
ENSMUSG00000033111	3830406C13Rik	491.281	3.01169	0.294888	10.213	1.73471e-24	4.34613e-23		RIKEN cDNA 3830406C13 gene	Orthologous to human C3orf14 (chromosome 3 open reading frame 14).
ENSMUSG00000094600	Vmn1r217	21.8653	3.00776	1.29974	2.31412	0.0206613	0.0445669		0	0
ENSMUSG00000073640	Rpl27-ps3	170.736	3.00394	1.30478	2.30226	0.0213203	0.0458006		ribosomal protein L27, pseudogene 3	No description available
ENSMUSG00000064351	mt-Co1	74198.7	2.99664	1.01057	2.9653	0.00302384	0.00811416		mitochondrially encoded cytochrome c oxidase I	Exhibits cytochrome-c oxidase activity. Predicted to be involved in electron transport coupled proton transport; mitochondrial electron transport, cytochrome c to oxygen; and response to oxidative stress. Localizes to mitochondrial respiratory chain complex IV. Is expressed in several structures, including brown fat; heart; liver; metanephros; and skeletal muscle. Orthologous to human MT-CO1 (mit…
ENSMUSG00000104462	RP23-263D11.1	258.063	2.99519	0.636281	4.70733	2.50979e-06	1.12376e-05		predicted gene, 37661	No description available
ENSMUSG00000024614	Tmx3	2834.66	2.9944	0.225696	13.2674	3.5774e-40	2.29493e-38		thioredoxin-related transmembrane protein 3	Predicted to have thiol oxidase activity. Predicted to be involved in peptidyl-cysteine oxidation. Localizes to cell surface. Is expressed in embryo; eye; lens epithelium; retina; and retina outer nuclear layer. Orthologous to human TMX3 (thioredoxin related transmembrane protein 3).
ENSMUSG00000083226	Gm7831	17.9641	2.99378	1.00527	2.9781	0.00290042	0.00781951		predicted gene 7831	No description available
ENSMUSG00000073956	Olfr592	244.972	2.99373	0.360434	8.3059	9.90659e-17	1.31899e-15		olfactory receptor 592	Predicted to have olfactory receptor activity. Predicted to be involved in G protein-coupled receptor signaling pathway and sensory perception of smell. Predicted to localize to integral component of membrane. Orthologous to human OR52J3 (olfactory receptor family 52 subfamily J member 3).
ENSMUSG00000103738	RP24-120B18.2	573.882	2.99056	0.213629	13.9988	1.58486e-44	1.35443e-42		predicted gene, 37652	No description available
ENSMUSG00000102514	RP23-469J3.3	12.8679	2.98605	1.30142	2.29446	0.0217641	0.046612		predicted gene, 35323	No description available
ENSMUSG00000102554	RP23-448A11.17	17.4674	2.98459	0.97048	3.07538	0.00210237	0.00586716		predicted gene, 37568	No description available
ENSMUSG00000040264	Gbp5	85.8689	2.9825	0.686836	4.34238	1.40949e-05	5.71057e-05		guanylate binding protein 2b	Exhibits GMP binding activity. Involved in adhesion of symbiont to host; cellular response to interferon-beta; and defense response to other organism. Localizes to cytoplasmic vesicle and symbiont-containing vacuole membrane. Orthologous to human GBP2 (guanylate binding protein 2).
ENSMUSG00000097755	2010110K18Rik	23.9517	2.98229	0.983194	3.03327	0.00241919	0.00665431		RIKEN cDNA 2010110K18 gene	No description available
ENSMUSG00000082348	Gm12807	35.5688	2.98224	0.737911	4.04146	5.31204e-05	0.00019608		predicted gene 12807	No description available
ENSMUSG00000067679	Obp1b	569298	2.98071	0.771282	3.86463	0.00011126	0.000391383		odorant binding protein IB	Predicted to have odorant binding activity. Predicted to be involved in response to stimulus and sensory perception of smell. Predicted to localize to extracellular space.
ENSMUSG00000048747	E130114P18Rik	14.6688	2.97217	1.23212	2.41224	0.0158548	0.0354053		RIKEN cDNA E130114P18 gene	No description available
ENSMUSG00000088239	Gm25430	35.2372	2.96862	0.893228	3.32348	0.000889028	0.00267836		predicted gene, 25430	No description available
ENSMUSG00000056888	Glipr1	128.878	2.96848	0.423352	7.01184	2.35209e-12	2.08963e-11		GLI pathogenesis-related 1 (glioma)	Predicted to localize to extracellular space. Orthologous to human GLIPR1 (GLI pathogenesis related 1).
ENSMUSG00000075200	Olfr1044	44.9441	2.95583	0.849437	3.47974	0.000501892	0.00157988		olfactory receptor 1044	Predicted to have odorant binding activity and olfactory receptor activity. Predicted to be involved in G protein-coupled receptor signaling pathway and sensory perception of smell. Predicted to localize to integral component of membrane.
ENSMUSG00000103391	RP24-546N2.3	54.9422	2.95025	0.583658	5.05476	4.30934e-07	2.13462e-06		predicted gene, 38302	No description available
ENSMUSG00000090659	Zfp493	106.497	2.94904	0.50997	5.78278	7.34781e-09	4.52221e-08		zinc finger protein 493	Predicted to have DNA-binding transcription factor activity, RNA polymerase II-specific and RNA polymerase II cis-regulatory region sequence-specific DNA binding activity. Predicted to be involved in regulation of transcription by RNA polymerase II. Predicted to localize to nucleus. Orthologous to human ZNF195 (zinc finger protein 195) and ZNF429 (zinc finger protein 429).
ENSMUSG00000081771	Gm15381	16.7838	2.94828	1.05676	2.78992	0.00527206	0.0133329		predicted gene 15381	No description available
ENSMUSG00000097360	9430065F17Rik	38.6647	2.94212	0.869472	3.3838	0.000714893	0.00219035		RIKEN cDNA 9430065F17 gene	No description available
ENSMUSG00000104239	RP23-114N13.2	78.1253	2.93198	0.510099	5.74787	9.0376e-09	5.49239e-08		predicted gene, 37588	No description available
ENSMUSG00000091617	Gm3752	42.2305	2.92189	0.869019	3.36228	0.000773006	0.00235322		predicted gene 3752	No description available
ENSMUSG00000022123	Scel	267.968	2.91495	0.389361	7.48651	7.07278e-14	7.30894e-13		sciellin	Predicted to have metal ion binding activity. Involved in embryo development and epidermis development. Localizes to cytoplasm. Is expressed in several structures, including amnion; brain; genitourinary system; and skin. Orthologous to human SCEL (sciellin).
ENSMUSG00000049799	Lrrc19	115.336	2.90976	0.403464	7.21194	5.51589e-13	5.2236e-12		leucine rich repeat containing 19	Exhibits signaling receptor activity. Involved in several processes, including TRAF-mediated signal transduction; host-mediated regulation of intestinal microbiota composition; and interleukin-8 production. Localizes to plasma membrane. Orthologous to human LRRC19 (leucine rich repeat containing 19).
ENSMUSG00000062319	Gm10115	37.8159	2.90943	0.866594	3.35731	0.00078704	0.0023927		predicted gene 10115	No description available
ENSMUSG00000081485	Gm12338	342.796	2.90748	0.574248	5.06312	4.12457e-07	2.04761e-06		predicted gene 12338	No description available
ENSMUSG00000098066	Gm26944	74.7012	2.90643	0.509081	5.70916	1.13534e-08	6.82755e-08		predicted gene, 26944	No description available
ENSMUSG00000099561	Gm28410	26.7401	2.9049	0.953021	3.0481	0.00230296	0.00636356		predicted gene 28410	No description available
ENSMUSG00000040747	Cd53	183.934	2.90484	0.436911	6.64859	2.9591e-11	2.36517e-10		CD53 antigen	Predicted to have identical protein binding activity. Involved in positive regulation of myoblast fusion. Localizes to cell-cell junction and plasma membrane. Is expressed in several structures, including alimentary system; brain; genitourinary system; hemolymphoid system gland; and liver and biliary system. Orthologous to human CD53 (CD53 molecule).
ENSMUSG00000083728	Gm13854	83.6561	2.88837	0.534716	5.40168	6.60188e-08	3.61457e-07		predicted gene 13854	No description available
ENSMUSG00000090152	Gm16285	68.5911	2.88607	0.726622	3.9719	7.13018e-05	0.000258364		predicted gene 16285	No description available
ENSMUSG00000086284	Frmpd1os	26.0109	2.88519	0.926247	3.11493	0.00183988	0.00520342		FERM and PDZ domain containing 1, opposite strand	No description available
ENSMUSG00000087691	Gm15674	573.248	2.88435	0.229588	12.5632	3.36623e-36	1.76892e-34		CD55 molecule, opposite strand sequence	No description available
ENSMUSG00000090706	Gm17233	21.9929	2.87136	0.970745	2.9579	0.00309746	0.0082928		predicted gene 17233	No description available
ENSMUSG00000085264	Gm15581	33.6019	2.86915	0.818863	3.50383	0.000458626	0.00145406		predicted gene 15581	No description available
ENSMUSG00000104204	RP23-291E6.6	146.102	2.86655	0.367109	7.80844	5.78983e-15	6.59582e-14		predicted gene, 37397	No description available
ENSMUSG00000094153	Gm8807	26.1268	2.85914	0.946914	3.01943	0.00253252	0.00692977		predicted gene 8807	No description available
ENSMUSG00000039914	Coq10a	59.4346	2.8492	1.03655	2.74873	0.00598263	0.0149267		coenzyme Q10A	Predicted to have ubiquinone binding activity. Predicted to be involved in cellular respiration and ubiquinone biosynthetic process. Predicted to localize to mitochondrion. Is expressed in liver; nervous system; retina nuclear layer; and testis. Orthologous to human COQ10A (coenzyme Q10A).
ENSMUSG00000063137	Olfr177	18.1639	2.84583	1.15337	2.46741	0.0136095	0.0309539		olfactory receptor 177	Predicted to have odorant binding activity and olfactory receptor activity. Predicted to be involved in G protein-coupled receptor signaling pathway and sensory perception of smell. Predicted to localize to integral component of membrane. Orthologous to human OR5K3 (olfactory receptor family 5 subfamily K member 3).
ENSMUSG00000073947	Olfr615	75.1312	2.84533	0.667885	4.26021	2.04233e-05	8.04745e-05		olfactory receptor 615	Predicted to have olfactory receptor activity. Predicted to be involved in G protein-coupled receptor signaling pathway and sensory perception of smell. Predicted to localize to integral component of membrane and plasma membrane. Is expressed in olfactory epithelium.
ENSMUSG00000097497	Gm26652	15.1009	2.8445	1.16783	2.43571	0.0148626	0.0334649		predicted gene, 26652	No description available
ENSMUSG00000020993	Trappc6b	722.694	2.84006	0.406938	6.9791	2.97074e-12	2.61947e-11		trafficking protein particle complex 6B	Predicted to be involved in endoplasmic reticulum to Golgi vesicle-mediated transport. Predicted to localize to TRAPP complex; cis-Golgi network; and trans-Golgi network. Is expressed in ganglia; trigeminal nerve; and ventral grey horn. Orthologous to human TRAPPC6B (trafficking protein particle complex 6B).
ENSMUSG00000073973	Olfr552	41.1119	2.83717	0.807734	3.5125	0.000443908	0.00141084		olfactory receptor 552	Predicted to have olfactory receptor activity. Predicted to be involved in G protein-coupled receptor signaling pathway and sensory perception of smell. Predicted to localize to integral component of membrane. Is expressed in olfactory epithelium. Orthologous to several human genes including OR52K2 (olfactory receptor family 52 subfamily K member 2).
ENSMUSG00000101523	Csnk2a1	188.861	2.83564	0.380408	7.4542	9.04137e-14	9.23888e-13		casein kinase 2 alpha 3	No description available
ENSMUSG00000046396	Olfr609	23.8979	2.8351	1.00019	2.83456	0.0045889	0.011763		olfactory receptor 609	Predicted to have olfactory receptor activity. Predicted to be involved in G protein-coupled receptor signaling pathway and sensory perception of smell. Predicted to localize to integral component of membrane and plasma membrane.
ENSMUSG00000067524	Olfr1428	76.6262	2.83461	0.873065	3.24673	0.00116738	0.00344099		olfactory receptor 1428	Predicted to have olfactory receptor activity. Predicted to be involved in G protein-coupled receptor signaling pathway and sensory perception of smell. Predicted to localize to integral component of membrane. Orthologous to human OR4D6 (olfactory receptor family 4 subfamily D member 6).
ENSMUSG00000096180	Vmn2r49	63.1774	2.83253	0.791855	3.57708	0.000347456	0.00112529		vomeronasal 2, receptor 49	Predicted to have G protein-coupled receptor activity. Predicted to localize to integral component of plasma membrane.
ENSMUSG00000082345	Gm13622	41.1671	2.82835	0.644456	4.38874	1.14011e-05	4.67593e-05		predicted gene 13622	No description available
ENSMUSG00000082357	Gm13542	21.1131	2.82817	1.00064	2.82636	0.0047081	0.0120423		predicted gene 13542	No description available
ENSMUSG00000102723	RP24-119I10.2	21.0085	2.82734	0.953947	2.96383	0.00303834	0.00815131		predicted gene, 37936	No description available
ENSMUSG00000094628	Gm3252	165.686	2.82558	0.331968	8.5116	1.7155e-17	2.4562e-16		predicted gene 3252	No description available
ENSMUSG00000095914	Vmn2r48	309.367	2.82047	1.1211	2.5158	0.0118764	0.0274647		vomeronasal 2, receptor 48	Predicted to have G protein-coupled receptor activity. Predicted to localize to integral component of plasma membrane.
ENSMUSG00000084378	Gm15238	25.963	2.82006	0.993125	2.83958	0.00451726	0.0116035		predicted gene 15238	No description available
ENSMUSG00000085180	AI838599	570.355	2.81933	0.224855	12.5384	4.60117e-36	2.40253e-34		expressed sequence AI838599	No description available
ENSMUSG00000036641	Ccdc148	700.056	2.81684	0.689985	4.08247	4.45595e-05	0.000166646		coiled-coil domain containing 148	Is expressed in cranial ganglion; dorsal root ganglion; neural retina; and pons mantle layer. Orthologous to human CCDC148 (coiled-coil domain containing 148).
ENSMUSG00000096436	Olfr1437	12.229	2.81648	1.22381	2.30141	0.0213687	0.0458847		olfactory receptor 1437	Predicted to have odorant binding activity and olfactory receptor activity. Predicted to be involved in G protein-coupled receptor signaling pathway and sensory perception of smell. Predicted to localize to integral component of membrane. Orthologous to human OR5AN1 (olfactory receptor family 5 subfamily AN member 1).
ENSMUSG00000096936	Gm3510	11.2405	2.81444	1.20794	2.32994	0.0198093	0.0429845		predicted gene 3510	No description available
ENSMUSG00000028034	Fubp1	2406.22	2.81142	0.111023	25.3229	1.78802e-141	2.94403e-138		far upstream element (FUSE) binding protein 1	Exhibits RNA polymerase II cis-regulatory region sequence-specific DNA binding activity. Involved in several processes, including developmental cell growth; hematopoietic stem cell proliferation; and somatic stem cell division. Localizes to synapse. Is expressed in several structures, including central nervous system; gonad; limb; sensory organ; and spleen. Orthologous to human FUBP1 (far upstrea…
ENSMUSG00000037722	Gnpnat1	564.459	2.80568	0.247459	11.3379	8.51239e-30	3.06918e-28		glucosamine-phosphate N-acetyltransferase 1	Exhibits glucosamine 6-phosphate N-acetyltransferase activity. Involved in cellular response to leukemia inhibitory factor. Localizes to Golgi apparatus; endoplasmic reticulum-Golgi intermediate compartment; and late endosome. Is expressed in several structures, including alimentary system; brain; integumental system; respiratory system; and sensory organ. Orthologous to human GNPNAT1 (glucosamin…
ENSMUSG00000044985	Olfr124	93.7394	2.80532	0.953977	2.94066	0.00327514	0.0087184		olfactory receptor 124	Predicted to have olfactory receptor activity. Predicted to be involved in G protein-coupled receptor signaling pathway and sensory perception of smell. Predicted to localize to integral component of membrane. Is expressed in fronto-nasal process; main olfactory bulb glomerular layer; nasal septum epithelium; olfactory epithelium; and septal olfactory organ.
ENSMUSG00000058499	Pip	204.171	2.80421	0.692487	4.04947	5.1333e-05	0.000189822		prolactin induced protein	Predicted to have IgG binding activity; aspartic-type endopeptidase activity; and identical protein binding activity. Involved in regulation of immune system process. Localizes to apical plasma membrane and extracellular region. Is expressed in several structures, including exocrine gland and female reproductive system. Orthologous to human PIP (prolactin induced protein).
ENSMUSG00000039217	Il18	69.8004	2.80328	0.496274	5.64865	1.61709e-08	9.55706e-08		interleukin 18	Exhibits cytokine activity. Involved in several processes, including cytokine production; lipid homeostasis; and positive regulation of cell differentiation. Localizes to extracellular space. Is expressed in several structures, including back skin; colon; dorsal aorta; lymphatic system; and reproductive system. Used to study atopic dermatitis. Human ortholog(s) of this gene implicated in several …
ENSMUSG00000025194	Abcc2	16.5327	2.79948	1.06137	2.6376	0.00834955	0.0200698		ATP-binding cassette, sub-family C (CFTR/MRP), member 2	Predicted to have ATPase-coupled xenobiotic transmembrane transporter activity and protein domain specific binding activity. Predicted to be involved in several processes, including carboxylic acid transport; cellular chloride ion homeostasis; and drug export. Localizes to apical plasma membrane; integral component of plasma membrane; and intercellular canaliculus. Human ortholog(s) of this gene …
ENSMUSG00000102733	RP24-81A5.3	43.9086	2.79742	0.629695	4.44251	8.89163e-06	3.7008e-05		predicted gene, 38262	No description available
ENSMUSG00000083386	Gm15426	14.1928	2.79719	1.12038	2.49664	0.0125377	0.0288186		predicted gene 15426	No description available
ENSMUSG00000094858	Olfr1297	65.3474	2.79543	0.614205	4.55129	5.3317e-06	2.29452e-05		olfactory receptor 1297	Predicted to have olfactory receptor activity. Predicted to be involved in G protein-coupled receptor signaling pathway and sensory perception of smell. Predicted to localize to integral component of membrane.
ENSMUSG00000091277	Gm1818	16.5273	2.79385	1.18709	2.35354	0.0185957	0.0406403		predicted gene 1818	No description available
ENSMUSG00000086338	Gm13723	71.6344	2.79334	0.747107	3.73888	0.000184845	0.000627964		0	0
ENSMUSG00000091468	Vmn2r82	75.1092	2.78443	0.83451	3.33661	0.000848083	0.00256408		vomeronasal 2, receptor 82	Exhibits G protein-coupled olfactory receptor activity. Involved in neuron differentiation. Predicted to localize to integral component of plasma membrane.
ENSMUSG00000068184	Ndufaf2	116.701	2.78305	0.472174	5.89412	3.76693e-09	2.39412e-08		NADH:ubiquinone oxidoreductase complex assembly factor 2	Exhibits NADH dehydrogenase (ubiquinone) activity. Involved in negative regulation of insulin secretion involved in cellular response to glucose stimulus; reactive oxygen species metabolic process; and respiratory electron transport chain. Predicted to localize to mitochondrion. Human ortholog(s) of this gene implicated in mitochondrial complex I deficiency. Orthologous to human NDUFAF2 (NADH:ubi…
ENSMUSG00000015880	Ncapg	155.184	2.77743	0.76163	3.6467	0.000265634	0.000878851		non-SMC condensin I complex, subunit G	Predicted to be involved in mitotic chromosome condensation. Localizes to condensed chromosome, centromeric region; condensin complex; and cytoplasm. Is expressed in several structures, including cerebral cortex subventricular zone; lung; nose; tooth; and ventricular layer. Orthologous to human NCAPG (non-SMC condensin I complex subunit G).
ENSMUSG00000094942	Gm3604	23.8061	2.77544	1.19704	2.31858	0.0204178	0.0441189		predicted gene 3604	Predicted to have DNA-binding transcription factor activity, RNA polymerase II-specific and RNA polymerase II cis-regulatory region sequence-specific DNA binding activity. Predicted to be involved in regulation of transcription by RNA polymerase II. Predicted to localize to nucleus. Orthologous to human ZNF101 (zinc finger protein 101) and ZNF699 (zinc finger protein 699).
ENSMUSG00000097418	Gm26667	13.7503	2.77396	1.14462	2.42347	0.0153731	0.034451		Mir155 host gene (non-protein coding)	Orthologous to human MIR155HG (MIR155 host gene).
ENSMUSG00000032526	Deb1	381.937	2.77305	0.298235	9.29822	1.42814e-20	2.63029e-19		SS18, nBAF chromatin remodeling complex subunit like 2	Predicted to have transcription coactivator activity. Predicted to be involved in positive regulation of dendrite morphogenesis and positive regulation of transcription by RNA polymerase II. Predicted to localize to nucleus. Is expressed in bone; cartilage; rib; sensory organ; and submandibular gland primordium. Orthologous to human SS18L2 (SS18 like 2).
ENSMUSG00000037145	2210407C18Rik	181.299	2.77302	0.705982	3.92789	8.56959e-05	0.000307009		LY6/PLAUR domain containing 8 like	Involved in response to bacterium. Is expressed in medulla oblongata; spinal cord; and ventral grey horn.
ENSMUSG00000094992	Fbxw25	49.2275	2.76558	0.90734	3.04801	0.00230365	0.00636417		F-box and WD-40 domain protein 25	No description available
ENSMUSG00000097071	4930544I03Rik	10.083	2.76197	1.21829	2.26708	0.0233853	0.0496238		RIKEN cDNA 4930544I03 gene	No description available
ENSMUSG00000070383	Olfr389	68.4467	2.75517	0.626463	4.39798	1.09261e-05	4.48932e-05		olfactory receptor 389	Predicted to have olfactory receptor activity. Predicted to be involved in G protein-coupled receptor signaling pathway and sensory perception of smell. Predicted to localize to integral component of membrane. Orthologous to several human genes including OR1E1 (olfactory receptor family 1 subfamily E member 1) and OR1E2 (olfactory receptor family 1 subfamily E member 2).
ENSMUSG00000014747	Ankrd53	33.1478	2.7497	0.885208	3.10627	0.00189462	0.00534415		ankyrin repeat domain 53	Predicted to be involved in mitotic metaphase plate congression; regulation of microtubule cytoskeleton organization; and regulation of mitotic cytokinesis. Predicted to localize to spindle pole. Is expressed in limb mesenchyme. Orthologous to human ANKRD53 (ankyrin repeat domain 53).
ENSMUSG00000030672	Mylpf	55.7217	2.74832	0.974948	2.81894	0.0048183	0.0122962		myosin light chain, phosphorylatable, fast skeletal muscle	A structural constituent of muscle. Involved in skeletal muscle tissue development. Predicted to localize to myosin complex. Is expressed in several structures, including diaphragm; embryo mesenchyme; eyelid epithelium; limb; and musculature. Orthologous to human MYLPF (myosin light chain, phosphorylatable, fast skeletal muscle).
ENSMUSG00000097157	Gm26512	70.6891	2.74819	0.518146	5.30389	1.1336e-07	6.03919e-07		predicted gene, 26512	No description available
ENSMUSG00000103497	RP23-114N13.4	106.434	2.74511	0.414444	6.62359	3.50583e-11	2.78147e-10		predicted gene, 37407	No description available
ENSMUSG00000067058	Rps15a-ps5	30.3695	2.74398	0.792927	3.46058	0.000539022	0.00168751		ribosomal protein S15A, pseudogene 5	No description available
ENSMUSG00000043461	Sptssb	244.713	2.74396	0.580411	4.72762	2.27169e-06	1.02327e-05		serine palmitoyltransferase, small subunit B	Contributes to serine C-palmitoyltransferase activity. Involved in ceramide biosynthetic process; endoplasmic reticulum organization; and regulation of serine C-palmitoyltransferase activity. Localizes to serine C-palmitoyltransferase complex. Is expressed in central nervous system; eye; genitourinary system; and gut. Orthologous to human SPTSSB (serine palmitoyltransferase small subunit B).
ENSMUSG00000093677	Gm20712	67.7484	2.74121	0.500479	5.47718	4.32164e-08	2.43079e-07		predicted gene 20712	No description available
ENSMUSG00000032207	Lipc	73.5606	2.73576	0.852454	3.20927	0.0013307	0.0038775		lipase, hepatic	Exhibits lipase activity. Involved in cholesterol homeostasis; cholesterol metabolic process; and cholesterol transport. Localizes to extracellular space. Is expressed in liver and liver lobe. Human ortholog(s) of this gene implicated in several diseases, including Alzheimer's disease; familial combined hyperlipidemia; glucose metabolism disease (multiple); obesity; and peripheral vascular diseas…
ENSMUSG00000083274	Zcchc9-ps	42.2353	2.73244	0.674677	4.05	5.12172e-05	0.000189451		zinc finger, CCHC domain containing 9, pseudogene	No description available
ENSMUSG00000083306	Gm13868	23.2837	2.73089	0.898443	3.03958	0.00236909	0.00653107		predicted gene 13868	No description available
ENSMUSG00000021033	Gstz1	1265.9	2.73071	0.195086	13.9975	1.61512e-44	1.37553e-42		glutathione transferase zeta 1 (maleylacetoacetate isomerase)	Predicted to have glutathione transferase activity; maleylacetoacetate isomerase activity; and protein homodimerization activity. Predicted to be involved in L-phenylalanine catabolic process and glutathione metabolic process. Localizes to mitochondrion. Is expressed in several structures, including alimentary system; genitourinary system; nervous system; respiratory system; and sensory organ. Or…
ENSMUSG00000096433	Gm4944	498.912	2.72568	0.261221	10.4344	1.72747e-25	4.64761e-24		zinc finger protein 994	Predicted to have DNA-binding transcription factor activity, RNA polymerase II-specific and RNA polymerase II cis-regulatory region sequence-specific DNA binding activity. Predicted to be involved in regulation of transcription by RNA polymerase II. Predicted to localize to nucleus.
ENSMUSG00000060989	Gm11847	39.5824	2.72545	0.712958	3.82274	0.000131979	0.000458713		predicted gene 11847	No description available
ENSMUSG00000073920	Olfr661	21.0797	2.72517	1.10692	2.46195	0.0138184	0.0313682		olfactory receptor 661	Predicted to have olfactory receptor activity. Predicted to be involved in G protein-coupled receptor signaling pathway and sensory perception of smell. Predicted to localize to integral component of membrane. Orthologous to human OR56B2P (olfactory receptor family 56 subfamily B member 2 pseudogene).
ENSMUSG00000097322	A530083I20Rik	76.6344	2.71757	1.15939	2.34397	0.0190799	0.0415552		RIKEN cDNA A530083I20 gene	No description available
ENSMUSG00000058900	Rsl1	104.286	2.7104	0.460637	5.88403	4.00392e-09	2.53756e-08		regulator of sex limited protein 1	Exhibits cis-regulatory region sequence-specific DNA binding activity. Involved in negative regulation of transcription by RNA polymerase II; regulation of DNA methylation; and sex determination. Predicted to localize to nucleus. Orthologous to several human genes including ZNF429 (zinc finger protein 429).
ENSMUSG00000082812	Gm14860	14.5633	2.70947	1.13991	2.37691	0.0174585	0.038512		predicted gene 14860	No description available
ENSMUSG00000102538	RP24-498P8.6	22.611	2.70907	0.8809	3.07534	0.00210264	0.00586726		predicted gene, 37230	No description available
ENSMUSG00000099820	Olfr1036	124.843	2.70426	0.50793	5.32408	1.01465e-07	5.43244e-07		olfactory receptor 1036	Predicted to have odorant binding activity and olfactory receptor activity. Predicted to be involved in G protein-coupled receptor signaling pathway and sensory perception of smell. Predicted to localize to integral component of membrane. Orthologous to human OR5M9 (olfactory receptor family 5 subfamily M member 9).
ENSMUSG00000093979	Gm2237	78.0626	2.70159	0.777608	3.47423	0.000512322	0.00160963		predicted gene 2237	No description available
ENSMUSG00000051340	Olfr645	37.2735	2.69799	1.07161	2.5177	0.0118124	0.0273296		olfactory receptor 645	Predicted to have olfactory receptor activity. Predicted to be involved in G protein-coupled receptor signaling pathway and sensory perception of smell. Predicted to localize to integral component of membrane and plasma membrane.
ENSMUSG00000022139	Mbnl2	3146.84	2.69668	0.532956	5.05986	4.19561e-07	2.0812e-06		muscleblind like splicing factor 2	Predicted to have RNA binding activity and sequence-specific double-stranded DNA binding activity. Involved in regulation of alternative mRNA splicing, via spliceosome. Predicted to localize to cytoplasm and nucleoplasm. Is expressed in several structures, including alimentary system; central nervous system; early conceptus; genitourinary system; and retina. Orthologous to human MBNL2 (muscleblin…
ENSMUSG00000002768	Mea1	506.546	2.68948	0.327915	8.20176	2.36891e-16	3.05202e-15		male enhanced antigen 1	Predicted to be involved in cell differentiation; multicellular organism development; and spermatogenesis. Localizes to cytoplasm. Is expressed in several structures, including alimentary system; brain; genitourinary system; hemolymphoid system gland; and liver and biliary system. Orthologous to human MEA1 (male-enhanced antigen 1).
ENSMUSG00000100793	Gm28479	39.3905	2.68392	1.08637	2.47054	0.0134911	0.0307213		0	0
ENSMUSG00000044487	Olfr1112	13.579	2.68072	1.13479	2.36229	0.0181623	0.0398271		olfactory receptor 1112	Predicted to have olfactory receptor activity. Predicted to be involved in G protein-coupled receptor signaling pathway and sensory perception of smell. Predicted to localize to integral component of membrane. Is expressed in olfactory epithelium.
ENSMUSG00000072709	Olfr380	19.498	2.67641	1.05462	2.5378	0.011155	0.0260011		olfactory receptor 380	Predicted to have olfactory receptor activity. Predicted to be involved in G protein-coupled receptor signaling pathway and sensory perception of smell. Predicted to localize to integral component of membrane. Is expressed in central nervous system and retina. Orthologous to several human genes including OR1E1 (olfactory receptor family 1 subfamily E member 1) and OR1E2 (olfactory receptor family…
ENSMUSG00000085093	Gm12737	23.4832	2.67474	0.825598	3.23976	0.00119631	0.00351826		predicted gene 12737	No description available
ENSMUSG00000084350	Znf41-ps	195.179	2.67227	0.351975	7.59222	3.14474e-14	3.36374e-13		ZNF41, pseudogene	No description available
ENSMUSG00000086944	Gm15859	37.6841	2.66957	0.686138	3.89071	9.99497e-05	0.000354423		predicted gene 15859	No description available
ENSMUSG00000099465	Gm3830	18.001	2.66625	1.06213	2.51029	0.0120633	0.0278526		predicted gene 3830	No description available
ENSMUSG00000022789	Dnm1l	3825.19	2.66553	0.236985	11.2477	2.37802e-29	8.28382e-28		dynamin 1-like	Exhibits protein homodimerization activity. Involved in several processes, including necroptotic process; regulation of organelle organization; and regulation of ubiquitin protein ligase activity. Localizes to several cellular components, including brush border; microtubule cytoskeleton; and mitochondrial outer membrane. Predicted to colocalize with clathrin-coated pit; microtubule; and mitochond…
ENSMUSG00000101234	1700007E05Rik	44.428	2.66454	0.602529	4.42226	9.7674e-06	4.03673e-05		RIKEN cDNA 1700007E05 gene	No description available
ENSMUSG00000030825	Hsd17b14	58.328	2.66281	0.901013	2.95535	0.00312312	0.00834846		hydroxysteroid (17-beta) dehydrogenase 14	Predicted to have estradiol 17-beta-dehydrogenase activity; identical protein binding activity; and testosterone 17-beta-dehydrogenase (NADP+) activity. Predicted to be involved in oxidation-reduction process and steroid catabolic process. Predicted to localize to cytosol. Orthologous to human HSD17B14 (hydroxysteroid 17-beta dehydrogenase 14).
ENSMUSG00000103525	RP24-193D9.3	80.2692	2.66151	0.534815	4.9765	6.4744e-07	3.1317e-06		predicted gene, 37262	No description available
ENSMUSG00000103922	RP23-34E15.4	21.6514	2.65907	1.00833	2.63711	0.00836156	0.0200928		predicted gene 6123	No description available
ENSMUSG00000037400	Atp11b	1828.5	2.65844	0.251273	10.5799	3.69497e-26	1.03939e-24		ATPase, class VI, type 11B	Predicted to have ATPase-coupled intramembrane lipid transporter activity. Predicted to be involved in phospholipid translocation. Predicted to localize to several cellular components, including endoplasmic reticulum; recycling endosome; and trans-Golgi network. Is expressed in 2-cell stage embryo and 4-cell stage embryo. Orthologous to human ATP11B (ATPase phospholipid transporting 11B (putative…
ENSMUSG00000003435	Supt5	5279.98	2.65771	0.724868	3.66647	0.000245924	0.000818194		suppressor of Ty 5, DSIF elongation factor subunit	Exhibits chromatin binding activity. Predicted to be involved in positive regulation of macroautophagy; regulation of RNA metabolic process; and transcription elongation from RNA polymerase II promoter. Predicted to localize to DSIF complex. Is expressed in several structures, including genitourinary system; limb mesenchyme; and nervous system. Orthologous to human SUPT5H (SPT5 homolog, DSIF elon…
ENSMUSG00000103346	RP24-558H21.4	29.9114	2.65685	0.961979	2.76186	0.00574736	0.0144125		RIKEN cDNA C230057A21 gene	No description available
ENSMUSG00000031176	Dynlt3	3779.66	2.65603	0.202328	13.1274	2.29548e-39	1.3964e-37		dynein light chain Tctex-type 3	Predicted to have identical protein binding activity. Predicted to be involved in positive regulation of mitotic cell cycle. Predicted to localize to cytoplasmic dynein complex; kinetochore; and mitotic spindle astral microtubule. Is expressed in several structures, including alimentary system; central nervous system; lower urinary tract; nose; and vibrissa. Orthologous to human DYNLT3 (dynein li…
ENSMUSG00000087225	Gm14014	12.7071	2.65574	1.16194	2.28561	0.0222768	0.0475534		predicted gene 14014	No description available
ENSMUSG00000095512	Gm17222	18.9835	2.65132	0.975192	2.71877	0.00655253	0.0162077		predicted gene 17222	No description available
ENSMUSG00000069727	Gm5595	194.142	2.65092	0.358713	7.39009	1.46725e-13	1.4713e-12		zinc finger protein 975	Predicted to have DNA-binding transcription factor activity, RNA polymerase II-specific and RNA polymerase II cis-regulatory region sequence-specific DNA binding activity. Predicted to be involved in regulation of transcription by RNA polymerase II. Predicted to localize to nucleus. Is expressed in embryo. Orthologous to human ZNF101 (zinc finger protein 101).
ENSMUSG00000092473	Vmn1r180	34.7177	2.64825	0.932119	2.8411	0.00449578	0.0115552		vomeronasal 1 receptor 180	No description available
ENSMUSG00000079700	Fpr3	31.1651	2.64597	0.910147	2.9072	0.00364685	0.00957885		formyl peptide receptor 3	Exhibits signaling receptor activity. Involved in G protein-coupled receptor signaling pathway. Predicted to localize to plasma membrane. Orthologous to several human genes including FPR2 (formyl peptide receptor 2).
ENSMUSG00000102553	RP23-334M9.3	129.133	2.64415	0.365821	7.228	4.90171e-13	4.65446e-12		RIKEN cDNA D930036K23 gene	No description available
ENSMUSG00000086429	Gt(ROSA)26Sor	596.589	2.64362	0.289239	9.13993	6.24914e-20	1.08768e-18		gene trap ROSA 26, Philippe Soriano	Is expressed in embryo and lens. Orthologous to human THUMPD3-AS1 (THUMPD3 antisense RNA 1).
ENSMUSG00000063764	Olfr508	40.2987	2.64	0.868477	3.0398	0.00236735	0.00652773		olfactory receptor 508	Predicted to have odorant binding activity and olfactory receptor activity. Predicted to be involved in G protein-coupled receptor signaling pathway and sensory perception of smell. Predicted to localize to integral component of membrane. Orthologous to human OR5P3 (olfactory receptor family 5 subfamily P member 3).
ENSMUSG00000080966	Gm6263	29.3173	2.63911	0.791588	3.33394	0.000856253	0.00258783		predicted gene 6263	No description available
ENSMUSG00000054293	A630033H20Rik	16.6761	2.63887	1.11576	2.36509	0.0180255	0.0395657		purinergic receptor P2Y, G-protein coupled 10B	Predicted to have G protein-coupled receptor activity. Predicted to be involved in positive regulation of Rho protein signal transduction and positive regulation of cytosolic calcium ion concentration involved in phospholipase C-activating G protein-coupled signaling pathway. Predicted to localize to integral component of plasma membrane.
ENSMUSG00000102762	RP23-134L6.5	21.3981	2.63691	1.02421	2.57458	0.0100363	0.0236771		RIKEN cDNA 4930403P22 gene	No description available
ENSMUSG00000001687	Ubl3	4845.69	2.63394	0.129819	20.2893	1.59762e-91	1.1957e-88		ubiquitin-like 3	Predicted to localize to plasma membrane. Orthologous to human UBL3 (ubiquitin like 3).
ENSMUSG00000052850	Tas2r137	23.7029	2.62821	0.853751	3.07842	0.002081	0.00581277		taste receptor, type 2, member 137	Predicted to have bitter taste receptor activity. Predicted to be involved in detection of chemical stimulus involved in sensory perception of bitter taste. Predicted to localize to integral component of membrane. Orthologous to human TAS2R3 (taste 2 receptor member 3).
ENSMUSG00000104391	RP23-268A12.1	77.3327	2.62005	0.787292	3.32792	0.000874954	0.00264079		predicted gene, 37960	No description available
ENSMUSG00000031996	Aplp2	6083.19	2.61958	0.155803	16.8134	1.9464e-63	4.03969e-61		amyloid beta (A4) precursor-like protein 2	Predicted to have identical protein binding activity. Involved in several processes, including brain development; regulation of epidermal growth factor-activated receptor activity; and suckling behavior. Predicted to localize to nucleus. Is expressed in several structures, including axial musculature; compacted morula; lower urinary tract; submandibular gland primordium; and ventral grey horn. Or…
ENSMUSG00000023132	Gzma	49.5069	2.61896	1.12484	2.32829	0.0198969	0.0431367		granzyme A	Exhibits serine-type peptidase activity. Involved in response to bacterium. Localizes to nucleus. Is expressed in thymus primordium. Orthologous to human GZMA (granzyme A).
ENSMUSG00000080937	Gm13510	17.7877	2.61507	1.08921	2.40088	0.0163558	0.0363794		predicted gene 13510	No description available
ENSMUSG00000084984	Far1os	22.6248	2.61363	1.04688	2.4966	0.012539	0.0288189		fatty acyl CoA reductase 1, opposite strand	No description available
ENSMUSG00000097055	Gm4419	91.0739	2.60658	0.505286	5.15863	2.48763e-07	1.27335e-06		predicted gene 4419	No description available
ENSMUSG00000051079	Rgs13	57.5938	2.60545	0.670791	3.88414	0.000102693	0.000363368		regulator of G-protein signaling 13	Involved in G protein-coupled receptor signaling pathway and negative regulation of G protein-coupled receptor signaling pathway. Localizes to cytosol; nucleus; and plasma membrane. Is expressed in several structures, including Peyer's patch germinal center; gut; and immune system. Orthologous to human RGS13 (regulator of G protein signaling 13).
ENSMUSG00000061755	Bod1l	2211.84	2.6033	0.147307	17.6726	6.81912e-70	1.93585e-67		biorientation of chromosomes in cell division 1-like	Predicted to have protein phosphatase 2A binding activity and protein phosphatase inhibitor activity. Predicted to be involved in cellular response to DNA damage stimulus; negative regulation of phosphoprotein phosphatase activity; and replication fork processing. Predicted to localize to condensed chromosome outer kinetochore; microtubule cytoskeleton; and nucleoplasm. Orthologous to human BOD1L…
ENSMUSG00000099491	4930533D04Rik	13.7604	2.59795	1.09358	2.37563	0.0175188	0.0386356		RIKEN cDNA 4930533D04 gene	No description available
ENSMUSG00000104125	RP24-303N8.3	258.107	2.5978	0.276375	9.39952	5.48107e-21	1.04939e-19		predicted gene, 37488	No description available
ENSMUSG00000033964	Zbtb41	953.516	2.59766	0.14769	17.5886	3.01068e-69	8.17118e-67		zinc finger and BTB domain containing 41	Predicted to have DNA-binding transcription factor activity, RNA polymerase II-specific and RNA polymerase II transcription regulatory region sequence-specific DNA binding activity. Predicted to be involved in regulation of transcription by RNA polymerase II. Predicted to localize to nuclear chromatin. Is expressed in early conceptus; genitourinary system; and heart. Orthologous to human ZBTB41 (…
ENSMUSG00000103162	RP23-358I10.3	152.541	2.59687	0.418463	6.20575	5.44369e-10	3.79155e-09		predicted gene, 38147	No description available
ENSMUSG00000103907	RP24-242E11.1	37.6988	2.59613	0.890467	2.91547	0.00355155	0.00936839		predicted gene, 37498	No description available
ENSMUSG00000102588	RP24-291C20.1	74.0961	2.59496	0.639353	4.05873	4.934e-05	0.000183		predicted gene, 37444	No description available
ENSMUSG00000103804	RP23-195A24.4	39.4825	2.59137	0.61011	4.24738	2.16285e-05	8.48985e-05		predicted gene, 37062	No description available
ENSMUSG00000055811	Cldn17	25.7468	2.58952	0.968285	2.67433	0.00748779	0.0182236		claudin 17	Predicted to have chloride channel activity and structural molecule activity. Predicted to be involved in bicellular tight junction assembly and cell adhesion. Predicted to localize to bicellular tight junction and plasma membrane. Is expressed in several structures, including branchial arch; extraembryonic component; sensory organ; surface ectoderm; and testis. Orthologous to human CLDN17 (claud…
ENSMUSG00000081570	Gm12192	31.8771	2.58745	1.02618	2.52145	0.0116871	0.0270776		predicted gene 12192	No description available
ENSMUSG00000079555	Haus3	266.216	2.585	0.331936	7.78765	6.82663e-15	7.74835e-14		HAUS augmin-like complex, subunit 3	Predicted to be involved in centrosome cycle and spindle assembly. Predicted to localize to several cellular components, including intercellular bridge; microtubule cytoskeleton; and nucleoplasm. Is expressed in brain ventricular layer; paravertebral ganglion; renal cortex; and thymus primordium. Orthologous to human HAUS3 (HAUS augmin like complex subunit 3).
ENSMUSG00000024588	Fech	273.588	2.58023	0.475051	5.43147	5.58913e-08	3.09785e-07		ferrochelatase	Exhibits several functions, including ferrochelatase activity; heme binding activity; and iron-responsive element binding activity. Involved in several processes, including porphyrin-containing compound metabolic process; regulation of cellular macromolecule biosynthetic process; and very-low-density lipoprotein particle assembly. Localizes to mitochondrial inner membrane. Is expressed in several…
ENSMUSG00000104350	RP23-175B15.2	180.343	2.5798	0.303058	8.51257	1.70127e-17	2.43724e-16		predicted gene, 38244	No description available
ENSMUSG00000095294	Gm21119	70.9254	2.57795	0.52555	4.90524	9.33147e-07	4.43039e-06		predicted gene, 21119	Orthologous to human POTED (POTE ankyrin domain family member D).
ENSMUSG00000038570	Fam154b	2987.53	2.57244	0.172166	14.9416	1.76696e-50	2.04884e-48		stabilizer of axonemal microtubules 2	Predicted to have microtubule binding activity. Predicted to be involved in microtubule anchoring. Localizes to nucleus. Is expressed in lateral ventricle choroid plexus; lung epithelium; nasal cavity respiratory epithelium; and nasopharynx epithelium. Orthologous to human SAXO2 (stabilizer of axonemal microtubules 2).
ENSMUSG00000044667	Lppr4	57.5693	2.56041	0.596713	4.29085	1.77991e-05	7.07923e-05		phospholipid phosphatase related 4	Predicted to have lipid phosphatase activity and phosphatidate phosphatase activity. Involved in inner ear development. Localizes to glutamatergic synapse and integral component of postsynaptic density membrane. Is expressed in male reproductive system; primary sex cord; retina; and testis. Orthologous to human PLPPR4 (phospholipid phosphatase related 4).
ENSMUSG00000087389	Gm15592	76.2291	2.55885	0.475055	5.38644	7.18679e-08	3.91658e-07		predicted gene 15592	No description available
ENSMUSG00000028182	Lrriq3	199.967	2.55531	0.357424	7.14925	8.72564e-13	8.09868e-12		leucine-rich repeats and IQ motif containing 3	Orthologous to human LRRIQ3 (leucine rich repeats and IQ motif containing 3).
ENSMUSG00000026874	Hc	25.9436	2.55481	0.709196	3.6024	0.000315287	0.00102853		hemolytic complement	Predicted to have endopeptidase inhibitor activity. Involved in several processes, including creatinine homeostasis; inflammatory response to wounding; and neutrophil homeostasis. Predicted to localize to membrane attack complex. Is expressed in several structures, including brain; liver; neural ectoderm; and otocyst. Human ortholog(s) of this gene implicated in several diseases, including asthma…
ENSMUSG00000058399	Vmn1r64	18.5549	2.55154	0.980756	2.60161	0.00927881	0.0220566		0	0
ENSMUSG00000081077	Gm13899	31.5517	2.55152	0.715238	3.56737	0.000360587	0.00116265		predicted gene 13899	No description available
ENSMUSG00000098505	Gm14496	19.3301	2.55138	1.09554	2.32889	0.0198651	0.043083		predicted gene 14496	Predicted to have G protein-coupled receptor activity. Predicted to localize to integral component of plasma membrane.
ENSMUSG00000104235	RP23-349H13.2	535.057	2.54901	0.266386	9.56884	1.08116e-21	2.19053e-20		predicted gene, 37589	No description available
ENSMUSG00000089834	Gm16303	36.8531	2.54899	0.706976	3.60549	0.000311565	0.00101692		predicted gene 16303	No description available
ENSMUSG00000104017	RP23-317L18.3	254.772	2.54803	0.33912	7.51364	5.75044e-14	5.98249e-13		predicted gene, 37363	No description available
ENSMUSG00000065947	mt-Nd4l	1830.38	2.54706	0.497499	5.11973	3.0598e-07	1.54605e-06		mitochondrially encoded NADH dehydrogenase 4L	Predicted to have NADH dehydrogenase (ubiquinone) activity. Predicted to be involved in ATP synthesis coupled electron transport. Localizes to mitochondrion. Human ortholog(s) of this gene implicated in Leber hereditary optic neuropathy and diabetes mellitus. Orthologous to human MT-ND4L (mitochondrially encoded NADH:ubiquinone oxidoreductase core subunit 4L).
ENSMUSG00000036231	Agr3	671.681	2.54653	0.315674	8.06695	7.20766e-16	8.87855e-15		anterior gradient 3	Predicted to have dystroglycan binding activity. Predicted to be involved in negative regulation of cell death. Predicted to localize to endoplasmic reticulum. Orthologous to human AGR3 (anterior gradient 3, protein disulphide isomerase family member).
ENSMUSG00000071867	Gm6304	26.7345	2.54641	1.0082	2.5257	0.0115468	0.0268029		mitochondrial ribosomal protein L27, pseudogene	No description available
ENSMUSG00000093820	Vmn2r21	384.541	2.54574	0.888396	2.86554	0.00416293	0.0107853		vomeronasal 2, receptor 21	Predicted to have G protein-coupled receptor activity. Predicted to localize to integral component of plasma membrane.
ENSMUSG00000081817	Gm13590	73.3173	2.54014	0.580406	4.37649	1.20604e-05	4.93323e-05		predicted gene 13590	No description available
ENSMUSG00000081137	BC022960	46.1569	2.53915	0.6577	3.86065	0.000113087	0.000397244		cDNA sequence BC022960	No description available
ENSMUSG00000079048	4933413L06Rik	25.9717	2.53856	0.775378	3.27397	0.00106049	0.003153		RIKEN cDNA 4933413L06 gene	No description available
ENSMUSG00000091941	Gm7399	32.444	2.53806	0.709264	3.57844	0.000345651	0.00111965		predicted gene 7399	No description available
ENSMUSG00000029380	Cxcl1	25.17	2.53468	1.07146	2.36562	0.0179997	0.0395197		chemokine (C-X-C motif) ligand 1	Predicted to have CXCR chemokine receptor binding activity and chemokine activity. Involved in positive regulation of hematopoietic stem cell proliferation; positive regulation of neutrophil mediated killing of fungus; and positive regulation of superoxide anion generation. Localizes to extracellular space. Is expressed in several structures, including gonad; liver; lung; nervous system; and reti…
ENSMUSG00000100815	Gm29112	192.046	2.53427	0.323312	7.83846	4.5612e-15	5.25186e-14		predicted gene 29112	No description available
ENSMUSG00000025006	Sorbs1	773.737	2.53232	0.260151	9.73401	2.15905e-22	4.65714e-21		sorbin and SH3 domain containing 1	Exhibits several functions, including insulin receptor binding activity; protein kinase binding activity; and signaling receptor complex adaptor activity. Involved in several processes, including focal adhesion assembly; positive regulation of biosynthetic process; and regulation of protein localization to membrane. Localizes to several cellular components, including adherens junction; nuclear ma…
ENSMUSG00000094819	Olfr53	98.9578	2.5309	0.519693	4.86999	1.11606e-06	5.24835e-06		olfactory receptor 53	Predicted to have odorant binding activity and olfactory receptor activity. Predicted to be involved in G protein-coupled receptor signaling pathway and sensory perception of smell. Predicted to localize to integral component of membrane.
ENSMUSG00000089851	Gm16579	330.447	2.52746	0.293435	8.61335	7.09565e-18	1.04314e-16		predicted gene 16579	No description available
ENSMUSG00000074863	Gm5665	33.2963	2.52291	0.730137	3.45539	0.000549489	0.00171767		pluripotency associated transcript 25	Predicted to have DNA-binding transcription factor activity, RNA polymerase II-specific and RNA polymerase II cis-regulatory region sequence-specific DNA binding activity. Predicted to be involved in regulation of transcription by RNA polymerase II. Localizes to nucleus. Predicted to colocalize with nuclear chromatin.
ENSMUSG00000102687	RP23-386K20.6	18.8807	2.52162	1.04278	2.41818	0.0155982	0.0348828		predicted gene, 37219	No description available
ENSMUSG00000103284	RP23-346I1.4	60.1654	2.52094	0.60218	4.18636	2.83466e-05	0.000109474		RIKEN cDNA 3110080O07 gene	No description available
ENSMUSG00000102617	RP23-456B7.3	24.7993	2.51903	0.820752	3.06917	0.00214654	0.00597692		predicted gene, 37842	No description available
ENSMUSG00000092272	Gm19301	24.6712	2.51746	0.786936	3.19906	0.00137874	0.0040005		predicted gene, 19301	No description available
ENSMUSG00000100755	Rps23-ps	1426.55	2.51632	0.34557	7.28163	3.29805e-13	3.18184e-12		ribosomal protein S23, pseudogene 1	Orthologous to human RPS23 (ribosomal protein S23).
ENSMUSG00000061167	Rpl15-ps3	285.529	2.51622	0.444893	5.65579	1.55135e-08	9.18168e-08		ribosomal protein L15, pseudogene 3	No description available
ENSMUSG00000087350	Gm16254	14.5778	2.51567	0.981243	2.56376	0.0103545	0.0243326		predicted gene 16254	No description available
ENSMUSG00000084007	Gm9003	11.8302	2.5142	1.08347	2.3205	0.0203137	0.0439209		predicted pseudogene 9003	No description available
ENSMUSG00000055961	BC051076	77626	2.5136	0.129545	19.4033	7.23114e-84	3.88249e-81		cDNA sequence BC051076	No description available
ENSMUSG00000000673	Haao	36.2046	2.51306	0.921785	2.72629	0.00640502	0.0158874		3-hydroxyanthranilate 3,4-dioxygenase	Exhibits 3-hydroxyanthranilate 3,4-dioxygenase activity. Predicted to be involved in several processes, including pyridine-containing compound biosynthetic process; response to cadmium ion; and response to zinc ion. Predicted to localize to cytosol and mitochondrial membrane. Orthologous to human HAAO (3-hydroxyanthranilate 3,4-dioxygenase).
ENSMUSG00000075084	Olfr1243	27.1831	2.50958	1.05123	2.38727	0.016974	0.0375952		olfactory receptor 1243	Predicted to have olfactory receptor activity. Predicted to be involved in G protein-coupled receptor signaling pathway and sensory perception of smell. Predicted to localize to integral component of membrane. Orthologous to human OR4A16 (olfactory receptor family 4 subfamily A member 16).
ENSMUSG00000025433	Crisp3	30.852	2.50809	1.01539	2.47009	0.0135081	0.0307429		cysteine-rich secretory protein 3	Predicted to localize to extracellular space. Orthologous to human CRISP3 (cysteine rich secretory protein 3).
ENSMUSG00000029169	Dhx15	4718.53	2.50729	0.138258	18.1349	1.6904e-73	5.49336e-71		DEAH (Asp-Glu-Ala-His) box polypeptide 15	Predicted to have double-stranded RNA binding activity. Predicted to be involved in RNA splicing and mRNA processing. Predicted to colocalize with U2-type post-mRNA release spliceosomal complex. Orthologous to human DHX15 (DEAH-box helicase 15).
ENSMUSG00000001707	Eef1e1	243.085	2.5054	0.30791	8.1368	4.05872e-16	5.11179e-15		eukaryotic translation elongation factor 1 epsilon 1	Involved in cellular response to leukemia inhibitory factor; negative regulation of cell population proliferation; and positive regulation of signal transduction. Localizes to aminoacyl-tRNA synthetase multienzyme complex; cytoplasm; and nucleus. Is expressed in several structures, including central nervous system and retina. Orthologous to human EEF1E1 (eukaryotic translation elongation factor 1…
ENSMUSG00000091754	Gm3636	206.37	2.50408	0.302844	8.26852	1.35627e-16	1.78747e-15		predicted gene 3636	No description available
ENSMUSG00000048478	Spata33	67.9219	2.50291	0.91183	2.74493	0.00605244	0.0150886		spermatogenesis associated 33	Localizes to cytoplasm and nucleus. Orthologous to human SPATA33 (spermatogenesis associated 33).
ENSMUSG00000091491	Vmn2r97	60.5223	2.50265	0.821445	3.04664	0.00231412	0.00639022		vomeronasal 2, receptor 97	Predicted to have G protein-coupled receptor activity. Predicted to localize to integral component of plasma membrane.
ENSMUSG00000104362	RP23-14P23.9	38.0414	2.50197	0.674164	3.71122	0.000206263	0.000694801		predicted gene, 37928	No description available
ENSMUSG00000103693	RP24-540L1.2	143.091	2.50189	0.439873	5.68777	1.28711e-08	7.69525e-08		predicted gene, 37529	No description available
ENSMUSG00000053830	Gm9923	157.555	2.50141	0.419742	5.95939	2.5318e-09	1.63692e-08		predicted pseudogene 9923	No description available
ENSMUSG00000092131	BC050972	21.451	2.50123	0.948602	2.63676	0.00837023	0.0201078		cDNA sequence BC050972	No description available
ENSMUSG00000075211	Olfr1006	42.2698	2.49799	0.778467	3.20886	0.0013326	0.00388212		olfactory receptor 1006	Predicted to have odorant binding activity and olfactory receptor activity. Predicted to be involved in G protein-coupled receptor signaling pathway and sensory perception of smell. Predicted to localize to integral component of membrane. Orthologous to human OR9G4 (olfactory receptor family 9 subfamily G member 4).
ENSMUSG00000022847	Thpo	59.9722	2.49731	1.00863	2.47594	0.0132887	0.030319		thrombopoietin	Predicted to have signaling receptor binding activity. Involved in several processes, including positive regulation of intracellular signal transduction; positive regulation of megakaryocyte differentiation; and thrombopoietin-mediated signaling pathway. Predicted to localize to extracellular region. Is expressed in several structures, including brain; dorsal aorta; genitourinary system; gut; and…
ENSMUSG00000085633	Bloc1s6os	15.4861	2.49383	1.01575	2.45516	0.0140824	0.0318767		biogenesis of lysosomal organelles complex-1, subunit 6, pallidin, opposite strand	No description available
ENSMUSG00000090399	Nav1	28.3711	2.49311	0.733356	3.39959	0.000674857	0.00207438		0	0
ENSMUSG00000102070	Gm28661	36290	2.49004	0.154019	16.1671	8.60074e-59	1.46497e-56		predicted gene 28661	No description available
ENSMUSG00000078495	Gm13157	330.344	2.48861	0.328704	7.57095	3.70495e-14	3.93231e-13		zinc finger protein 984	Predicted to have DNA-binding transcription factor activity, RNA polymerase II-specific and RNA polymerase II cis-regulatory region sequence-specific DNA binding activity. Predicted to be involved in regulation of transcription by RNA polymerase II. Predicted to localize to nucleus.
ENSMUSG00000104399	RP23-448A11.16	35.6326	2.48833	0.675759	3.68228	0.000231159	0.000772658		predicted gene, 37963	No description available
ENSMUSG00000084800	Gm12205	20.3238	2.48798	1.02589	2.4252	0.0153001	0.0343093		predicted gene 12205	No description available
ENSMUSG00000035597	Prpf39	1772.8	2.48717	0.140757	17.6699	7.15104e-70	2.007e-67		pre-mRNA processing factor 39	Predicted to be involved in mRNA 5'-splice site recognition. Predicted to localize to U1 snRNP; U2-type prespliceosome; and commitment complex. Orthologous to human PRPF39 (pre-mRNA processing factor 39).
ENSMUSG00000091076	Vmn2r115	97.7175	2.48678	0.745805	3.33436	0.000854967	0.00258426		vomeronasal 2, receptor 115	Predicted to have G protein-coupled receptor activity. Predicted to localize to integral component of plasma membrane.
ENSMUSG00000029193	Cckar	41.7928	2.4863	1.01107	2.45908	0.0139292	0.0315763		cholecystokinin A receptor	Predicted to have cholecystokinin receptor activity and peptide hormone binding activity. Involved in axonogenesis; forebrain development; and neuron migration. Predicted to localize to several cellular components, including endosome; lysosome; and terminal bouton. Is expressed in several structures, including brain; genitourinary system; gut; and respiratory system. Human ortholog(s) of this gen…
ENSMUSG00000068964	Gm6361	152.894	2.48583	0.794261	3.12973	0.00174965	0.00497101		predicted gene 6361	No description available
ENSMUSG00000019232	Etnppl	31.164	2.47987	0.660212	3.75617	0.000172531	0.000589152		ethanolamine phosphate phospholyase	Predicted to have ethanolamine-phosphate phospho-lyase activity. Predicted to localize to mitochondrion. Orthologous to human ETNPPL (ethanolamine-phosphate phospho-lyase).
ENSMUSG00000051166	Eml5	2367.3	2.47679	0.133767	18.5157	1.54155e-76	5.76868e-74		echinoderm microtubule associated protein like 5	Predicted to have microtubule binding activity. Predicted to localize to cytoplasm and microtubule. Orthologous to human EML5 (EMAP like 5).
ENSMUSG00000096793	Gm3002	21.69	2.47338	0.825114	2.99762	0.00272096	0.00738973		predicted gene 3002	No description available
ENSMUSG00000103971	RP23-411L6.1	17.3927	2.47206	0.946302	2.61234	0.00899254	0.0214463		predicted gene, 37679	No description available
ENSMUSG00000024241	Sos1	1716.07	2.47199	0.168857	14.6396	1.56975e-48	1.6087e-46		SOS Ras/Rac guanine nucleotide exchange factor 1	Exhibits Ras guanyl-nucleotide exchange factor activity. Involved in several processes, including animal organ development; regulation of T cell activation; and transmembrane receptor protein tyrosine kinase signaling pathway. Predicted to localize to several cellular components, including neuronal cell body; plasma membrane; and postsynaptic density. Is expressed in several structures, including…
ENSMUSG00000048101	Olfr19	50.8016	2.46832	0.602651	4.09577	4.2076e-05	0.000157956		olfactory receptor 19	Predicted to have olfactory receptor activity. Predicted to be involved in G protein-coupled receptor signaling pathway and sensory perception of smell. Predicted to localize to integral component of membrane. Is expressed in fronto-nasal process and olfactory epithelium. Orthologous to several human genes including OR7A17 (olfactory receptor family 7 subfamily A member 17).
ENSMUSG00000053347	Zfp943	765.499	2.46656	0.265261	9.2986	1.42304e-20	2.62286e-19		zinc finger prtoein 943	Predicted to have DNA-binding transcription factor activity, RNA polymerase II-specific and RNA polymerase II cis-regulatory region sequence-specific DNA binding activity. Predicted to be involved in regulation of transcription by RNA polymerase II. Predicted to localize to nucleus.
ENSMUSG00000089788	Gm16586	3745.75	2.46246	0.125977	19.547	4.37535e-85	2.45597e-82		0	0
ENSMUSG00000056632	Dsg3	329.814	2.4568	0.398317	6.16796	6.91745e-10	4.76827e-09		desmoglein 3	Predicted to have calcium ion binding activity. Predicted to be involved in cell-cell adhesion. Predicted to localize to desmosome. Is expressed in several structures, including epithelium and skin. Used to study pemphigus vulgaris. Orthologous to human DSG3 (desmoglein 3).
ENSMUSG00000056851	Pcbp2	431.718	2.45562	0.222505	11.0362	2.55595e-28	8.37226e-27		poly(rC) binding protein 2	Exhibits C-rich single-stranded DNA binding activity. Predicted to be involved in several processes, including IRES-dependent viral translational initiation; negative regulation of defense response to virus; and proteasome-mediated ubiquitin-dependent protein catabolic process. Localizes to nucleus. Is expressed in central nervous system and sensory organ. Orthologous to human PCBP2 (poly(rC) bin…
ENSMUSG00000080846	Gm13379	36.3517	2.4556	0.980071	2.50553	0.0122269	0.0281855		predicted gene 13379	No description available
ENSMUSG00000083943	Gm11483	13.874	2.45488	1.04764	2.34325	0.0191168	0.0416245		predicted gene 11483	No description available
ENSMUSG00000056260	Lrif1	1543.29	2.44981	0.169888	14.4202	3.86427e-47	3.72811e-45		ligand dependent nuclear receptor interacting factor 1	Predicted to have retinoic acid receptor binding activity. Predicted to be involved in dosage compensation by inactivation of X chromosome. Localizes to Barr body. Predicted to colocalize with nuclear chromosome, telomeric region. Orthologous to human LRIF1 (ligand dependent nuclear receptor interacting factor 1).
ENSMUSG00000090015	Gm15446	500.551	2.44863	0.297151	8.24036	1.7169e-16	2.24479e-15		predicted gene 15446	Predicted to have DNA-binding transcription factor activity, RNA polymerase II-specific and RNA polymerase II cis-regulatory region sequence-specific DNA binding activity. Predicted to be involved in regulation of transcription by RNA polymerase II. Predicted to localize to nucleus.
ENSMUSG00000094520	Olfr635	16.7493	2.44828	1.06461	2.29971	0.0214648	0.0460589		olfactory receptor 635	Predicted to have olfactory receptor activity. Predicted to be involved in G protein-coupled receptor signaling pathway and sensory perception of smell. Predicted to localize to integral component of membrane and plasma membrane. Orthologous to human OR51Q1 (olfactory receptor family 51 subfamily Q member 1).
ENSMUSG00000055567	Unc80	438.085	2.44789	0.338538	7.23078	4.80238e-13	4.5654e-12		unc-80, NALCN activator	Predicted to have cation channel activity. Predicted to be involved in cation homeostasis. Predicted to localize to axon and cation channel complex. Orthologous to human UNC80 (unc-80 homolog, NALCN channel complex subunit).
ENSMUSG00000092335	Gm7221	20.0992	2.44752	0.901959	2.71356	0.00665638	0.0164334		zinc finger protein 977	Predicted to have DNA-binding transcription factor activity, RNA polymerase II-specific and RNA polymerase II cis-regulatory region sequence-specific DNA binding activity. Predicted to be involved in regulation of transcription, DNA-templated. Predicted to colocalize with nuclear chromatin.
ENSMUSG00000104043	RP24-97D20.2	43.296	2.4469	0.716652	3.41436	0.000639329	0.00197348		predicted pseudogene 6525	Predicted to localize to cytosolic large ribosomal subunit.
ENSMUSG00000090894	Olfr110	70.3236	2.44402	0.553269	4.41742	9.98869e-06	4.12405e-05		olfactory receptor 110	Predicted to have olfactory receptor activity. Predicted to be involved in G protein-coupled receptor signaling pathway and sensory perception of smell. Predicted to localize to integral component of membrane. Orthologous to human OR5V1 (olfactory receptor family 5 subfamily V member 1).
ENSMUSG00000036095	Dgkb	37.5289	2.44399	1.06424	2.29646	0.0216496	0.0464029		diacylglycerol kinase, beta	Exhibits diacylglycerol kinase activity. Involved in modulation of chemical synaptic transmission; regulation of postsynapse organization; and response to bacterium. Localizes to Schaffer collateral - CA1 synapse; glutamatergic synapse; and plasma membrane. Is expressed in anterior abdominal wall musculature; nervous system; retina; and urinary system. Orthologous to human DGKB (diacylglycerol ki…
ENSMUSG00000097267	1700109K24Rik	72.8661	2.44236	0.489233	4.99222	5.96897e-07	2.90314e-06		RIKEN cDNA 1700109K24 gene	No description available
ENSMUSG00000019857	Asf1a	659.87	2.4401	0.178359	13.6808	1.32148e-42	1.01046e-40		anti-silencing function 1A histone chaperone	Exhibits chromatin binding activity. Involved in muscle cell differentiation and osteoblast differentiation. Predicted to localize to nuclear chromatin; nucleoplasm; and protein-containing complex. Is expressed in several structures, including alimentary system; brain; forelimb bud; genitourinary system; and respiratory system. Orthologous to human ASF1A (anti-silencing function 1A histone chaper…
ENSMUSG00000060663	Olfr175-ps1	51.9053	2.43176	0.822427	2.95682	0.00310833	0.0083165		olfactory receptor 175	Predicted to have odorant binding activity and olfactory receptor activity. Orthologous to human OR5K3 (olfactory receptor family 5 subfamily K member 3).
ENSMUSG00000060419	Rps16-ps2	114.06	2.42999	0.696125	3.49073	0.000481694	0.00152037		ribosomal protein S16, pseudogene 2	No description available
ENSMUSG00000039831	Arhgap29	682.597	2.42998	0.180539	13.4596	2.70321e-41	1.89133e-39		Rho GTPase activating protein 29	Predicted to have GTPase activator activity and PDZ domain binding activity. Predicted to be involved in activation of GTPase activity. Predicted to localize to cytoplasm and protein-containing complex. Is expressed in several structures, including 1st branchial arch; meninges; nasal process; oral epithelium; and palatal shelf. Orthologous to human ARHGAP29 (Rho GTPase activating protein 29).
ENSMUSG00000095893	Olfr884	231.268	2.4296	0.305397	7.95554	1.78354e-15	2.12084e-14		olfactory receptor 884	Predicted to have odorant binding activity and olfactory receptor activity. Predicted to be involved in G protein-coupled receptor signaling pathway and sensory perception of smell. Predicted to localize to integral component of membrane.
ENSMUSG00000084292	Gm13535	26.6055	2.42566	0.872164	2.7812	0.00541592	0.0136548		predicted gene 13535	No description available
ENSMUSG00000026535	Ifi202b	456.258	2.4248	0.330399	7.33901	2.15175e-13	2.11476e-12		interferon activated gene 202B	Involved in cellular response to interferon-beta. Is expressed in bone; decidua; epidermis; and thymus primordium.
ENSMUSG00000102854	RP24-252G15.5	146.737	2.42361	0.378185	6.40853	1.46931e-10	1.0891e-09		RIKEN cDNA C130023A14 gene	No description available
ENSMUSG00000000355	Mcts1	635.565	2.42333	0.245287	9.87957	5.10514e-23	1.14833e-21		malignant T cell amplified sequence 1	Predicted to have translation initiation factor activity. Predicted to be involved in IRES-dependent viral translational initiation; cytoplasmic translational initiation; and ribosome disassembly. Predicted to colocalize with cytosolic small ribosomal subunit. Orthologous to human MCTS1 (MCTS1 re-initiation and release factor).
ENSMUSG00000100396	Gm29367	24.1822	2.42068	0.781403	3.09786	0.00194922	0.00547874		predicted gene 29367	No description available
ENSMUSG00000102670	RP24-432B3.4	108.114	2.41873	0.41358	5.84827	4.9671e-09	3.1176e-08		predicted gene, 37436	No description available
ENSMUSG00000029370	Rassf6	309.755	2.41871	0.298054	8.11501	4.85759e-16	6.05923e-15		Ras association (RalGDS/AF-6) domain family member 6	Involved in positive regulation of apoptotic process. Is expressed in gut; liver lobe; urinary system; and vibrissa. Orthologous to human RASSF6 (Ras association domain family member 6).
ENSMUSG00000096795	Zfp433	150.833	2.41775	0.40061	6.03517	1.58799e-09	1.04923e-08		zinc finger protein 433	Predicted to have DNA-binding transcription factor activity, RNA polymerase II-specific and RNA polymerase II cis-regulatory region sequence-specific DNA binding activity. Predicted to be involved in regulation of transcription by RNA polymerase II. Predicted to localize to nucleus.
ENSMUSG00000103133	RP24-282D16.9	154.029	2.41309	0.48379	4.9879	6.10407e-07	2.96243e-06		predicted gene, 37303	No description available
ENSMUSG00000084362	2610024D14Rik	20.7509	2.40823	0.828325	2.90735	0.00364508	0.0095757		RIKEN cDNA 2610024D14 gene	No description available
ENSMUSG00000103891	RP23-363K7.4	98.9723	2.4061	0.41613	5.78207	7.37862e-09	4.53778e-08		predicted gene, 37941	No description available
ENSMUSG00000100155	Gm2109	72.9182	2.39991	0.471598	5.08889	3.60161e-07	1.80358e-06		predicted gene 2109	No description available
ENSMUSG00000102973	RP24-146B4.3	37.1053	2.3983	0.707785	3.38846	0.000702873	0.00215566		RIKEN cDNA E430014B02 gene	No description available
ENSMUSG00000086670	Gm13194	18.2878	2.3965	0.970597	2.4691	0.0135454	0.0308165		predicted gene 13194	No description available
ENSMUSG00000060445	Sycp2	39.2536	2.3935	0.690839	3.46463	0.000530965	0.00166355		synaptonemal complex protein 2	Predicted to have DNA binding activity. Involved in several processes, including male genitalia morphogenesis; meiotic nuclear division; and mitotic G1 phase. Localizes to lateral element. Is expressed in meiotic germ cell of ovary and primary oocyte. Human ortholog(s) of this gene implicated in spermatogenic failure 1. Orthologous to human SYCP2 (synaptonemal complex protein 2).
ENSMUSG00000089764	Gm16580	72.2554	2.39335	0.586301	4.08212	4.46261e-05	0.000166819		predicted gene 16580	No description available
ENSMUSG00000070844	Vmn2r42	529.039	2.39269	0.47036	5.08694	3.63884e-07	1.8189e-06		vomeronasal 2, receptor 42	Predicted to have G protein-coupled receptor activity. Predicted to localize to integral component of plasma membrane.
ENSMUSG00000096039	D830030K20Rik	35.4819	2.39144	0.8234	2.90435	0.00368022	0.00965623		RIKEN cDNA D830030K20 gene	No description available
ENSMUSG00000035699	Slc51a	27.7842	2.39024	0.92937	2.57189	0.0101144	0.0238431		solute carrier family 51, alpha subunit	Exhibits bile acid transmembrane transporter activity; protein heterodimerization activity; and protein homodimerization activity. Involved in bile acid and bile salt transport. Localizes to several cellular components, including basolateral plasma membrane; endoplasmic reticulum membrane; and integral component of membrane. Is expressed in midgut. Orthologous to human SLC51A (solute carrier fami…
ENSMUSG00000085448	Gm13963	22.4372	2.38593	1.01935	2.34063	0.0192512	0.041895		predicted gene 13963	No description available
ENSMUSG00000094891	Olfr55	71.462	2.38131	0.54204	4.39323	1.11678e-05	4.58481e-05		olfactory receptor 55	Predicted to have G protein-coupled serotonin receptor activity; neurotransmitter receptor activity; and olfactory receptor activity. Predicted to be involved in G protein-coupled receptor signaling pathway, coupled to cyclic nucleotide second messenger; chemical synaptic transmission; and sensory perception of smell. Predicted to localize to dendrite and integral component of plasma membrane.
ENSMUSG00000063240	Olfr133	33.6658	2.3793	0.671032	3.54574	0.000391517	0.00125597		olfactory receptor 133	Predicted to have olfactory receptor activity. Predicted to be involved in G protein-coupled receptor signaling pathway and sensory perception of smell. Predicted to localize to integral component of membrane.
ENSMUSG00000103024	RP23-30D21.3	79.6235	2.37901	0.492455	4.83092	1.35907e-06	6.32014e-06		predicted gene, 37685	No description available
ENSMUSG00000033186	Mzt1	1005.13	2.37832	0.200545	11.8593	1.92596e-32	8.18717e-31		mitotic spindle organizing protein 1	Predicted to be involved in gamma-tubulin complex localization; microtubule nucleation by interphase microtubule organizing center; and mitotic spindle assembly. Predicted to localize to microtubule cytoskeleton. Is expressed in several structures, including central nervous system and retina. Orthologous to human MZT1 (mitotic spindle organizing protein 1).
ENSMUSG00000073959	Olfr584	28.7713	2.37832	0.873239	2.72356	0.00645827	0.0160066		olfactory receptor 584	Predicted to have olfactory receptor activity. Predicted to be involved in G protein-coupled receptor signaling pathway and sensory perception of smell. Predicted to localize to integral component of membrane. Orthologous to human OR52R1 (olfactory receptor family 52 subfamily R member 1).
ENSMUSG00000083606	Gm15916	75.2747	2.37769	0.483136	4.92138	8.59355e-07	4.10133e-06		predicted gene 15916	No description available
ENSMUSG00000049618	Olfr103	20.2784	2.37688	0.882375	2.69373	0.00706564	0.0173191		olfactory receptor 103	Predicted to have olfactory receptor activity. Predicted to be involved in G protein-coupled receptor signaling pathway and sensory perception of smell. Predicted to localize to integral component of membrane. Orthologous to several human genes including OR12D2 (olfactory receptor family 12 subfamily D member 2).
ENSMUSG00000102704	RP23-183O12.1	87.2163	2.37653	0.42166	5.63613	1.73915e-08	1.02441e-07		predicted gene, 38309	No description available
ENSMUSG00000100480	Gm29156	28.8831	2.37644	0.737662	3.22158	0.00127488	0.00372494		predicted gene 29156	No description available
ENSMUSG00000069818	Olfr390	132.487	2.37356	0.443495	5.35194	8.70187e-08	4.70179e-07		olfactory receptor 390	Predicted to have olfactory receptor activity. Predicted to be involved in G protein-coupled receptor signaling pathway and sensory perception of smell. Predicted to localize to integral component of membrane. Orthologous to several human genes including OR1E1 (olfactory receptor family 1 subfamily E member 1) and OR1E2 (olfactory receptor family 1 subfamily E member 2).
ENSMUSG00000090662	Vmn2r45	236.456	2.3725	0.419589	5.65435	1.56439e-08	9.25668e-08		vomeronasal 2, receptor 45	Predicted to have G protein-coupled receptor activity. Predicted to localize to integral component of plasma membrane.
ENSMUSG00000075318	Scn2a1	322.219	2.37207	0.460069	5.15589	2.52428e-07	1.29078e-06		sodium channel, voltage-gated, type II, alpha	Exhibits voltage-gated sodium channel activity. Involved in several processes, including intrinsic apoptotic signaling pathway in response to osmotic stress; memory; and neuron apoptotic process. Localizes to several cellular components, including T-tubule; integral component of presynaptic membrane; and paranode region of axon. Is expressed in brain; heart; sciatic nerve; sympathetic ganglion; a…
ENSMUSG00000023945	Slc5a7	19.6471	2.3714	0.97851	2.42348	0.0153725	0.034451		solute carrier family 5 (choline transporter), member 7	Exhibits choline binding activity and choline transmembrane transporter activity. Involved in several processes, including acetylcholine biosynthetic process; chemical synaptic transmission; and choline transport. Localizes to neuronal cell body and plasma membrane. Is expressed in several structures, including central nervous system and diaphragm. Human ortholog(s) of this gene implicated in con…
ENSMUSG00000058093	AA987161	812.728	2.37033	0.21724	10.9111	1.01989e-27	3.21291e-26		zinc finger protein 729b	Predicted to have DNA-binding transcription repressor activity, RNA polymerase II-specific and RNA polymerase II transcription regulatory region sequence-specific DNA binding activity. Predicted to be involved in negative regulation of transcription by RNA polymerase II. Predicted to localize to nuclear chromatin. Orthologous to human ZNF91 (zinc finger protein 91).
ENSMUSG00000099009	Gm28046	54.5017	2.3694	0.963338	2.45958	0.0139101	0.0315387		RDH16 family member 1	No description available
ENSMUSG00000084878	Lrrc8dos	16.3099	2.36468	0.958461	2.46716	0.0136188	0.0309693		leucine rich repeat containing 8D, opposite strand	No description available
ENSMUSG00000053656	Dancr	281.352	2.36271	0.24587	9.60962	7.2814e-22	1.49988e-20		0	0
ENSMUSG00000022677	Fopnl	1066.48	2.36238	0.184875	12.7783	2.16781e-37	1.19778e-35		centrosomal protein 20	Predicted to have identical protein binding activity. Predicted to be involved in cilium assembly. Localizes to ciliary basal body and motile cilium. Is expressed in cerebral cortex subventricular zone and cortical plate. Orthologous to human CEP20 (centrosomal protein 20).
ENSMUSG00000019235	Rps6kl1	24.1588	2.36053	1.01427	2.32731	0.0199489	0.0432344		ribosomal protein S6 kinase-like 1	Predicted to have ATP binding activity and protein serine/threonine kinase activity. Predicted to be involved in protein phosphorylation. Predicted to localize to ribosome. Is expressed in several structures, including genitourinary system; gut; hemolymphoid system gland; hindlimb mesenchyme; and nervous system. Orthologous to human RPS6KL1 (ribosomal protein S6 kinase like 1).
ENSMUSG00000030188	Magohb	97.3392	2.35977	0.481895	4.89685	9.73864e-07	4.61218e-06		mago homolog B, exon junction complex core component	Predicted to have RNA binding activity. Predicted to be involved in mRNA splicing, via spliceosome and nuclear-transcribed mRNA catabolic process, nonsense-mediated decay. Predicted to localize to exon-exon junction complex; neuronal cell body; and spliceosomal complex. Orthologous to human MAGOHB (mago homolog B, exon junction complex subunit).
ENSMUSG00000091780	Sco2	683.309	2.35789	0.325778	7.2377	4.56358e-13	4.34843e-12		SCO2 cytochrome c oxidase assembly protein	Predicted to have protein disulfide oxidoreductase activity. Involved in several processes, including copper ion homeostasis; respiratory chain complex IV assembly; and response to activity. Localizes to mitochondrion. Is expressed in several structures, including alimentary system; aorta; blastocyst; gonad; and hemolymphoid system gland. Used to study cytochrome-c oxidase deficiency disease. Hum…
ENSMUSG00000073954	Olfr594	40.9712	2.35366	0.698382	3.37016	0.000751251	0.00229237		olfactory receptor 594	Predicted to have olfactory receptor activity. Predicted to be involved in G protein-coupled receptor signaling pathway and sensory perception of smell. Predicted to localize to integral component of membrane.
ENSMUSG00000044103	Il1f9	43.9116	2.34906	0.908415	2.58589	0.00971272	0.0229797		interleukin 1 family, member 9	Exhibits cytokine activity. Involved in negative regulation of myoblast differentiation; negative regulation of myoblast fusion; and positive regulation of interleukin-6 production. Localizes to extracellular space. Orthologous to human IL36G (interleukin 36 gamma).
ENSMUSG00000078921	Tgtp2	448.106	2.34885	0.218171	10.7661	4.97803e-27	1.48847e-25		T cell specific GTPase 2	Predicted to have GTPase activity. Predicted to be involved in cellular response to interferon-beta and defense response. Predicted to localize to endoplasmic reticulum membrane. Is expressed in several structures, including genitourinary system; hemolymphoid system; integumental system; nervous system; and nose.
ENSMUSG00000102863	RP23-103F2.4	101.896	2.34877	0.404735	5.80323	6.50491e-09	4.03664e-08		predicted gene, 37639	No description available
ENSMUSG00000097075	D830044I16Rik	85.625	2.34794	0.531311	4.41915	9.90898e-06	4.09319e-05		CDIP transferase, opposite strand	Orthologous to human CDIPTOSP (CDIP transferase opposite strand, pseudogene).
ENSMUSG00000086387	Gm15563	30.0804	2.34576	0.83418	2.81205	0.00492266	0.0125353		predicted gene 15563	No description available
ENSMUSG00000021700	Rab3c	738.5	2.34576	0.389004	6.03016	1.63795e-09	1.08108e-08		RAB3C, member RAS oncogene family	Exhibits GTP-dependent protein binding activity. Involved in regulation of exocytosis. Localizes to synaptic vesicle. Is expressed in epithelium; nervous system; and skeleton. Orthologous to human RAB3C (RAB3C, member RAS oncogene family).
ENSMUSG00000028262	Clca2	201.07	2.34495	0.59081	3.96904	7.21613e-05	0.000261364		chloride channel accessory 3A2	Predicted to have intracellular calcium activated chloride channel activity. Involved in anoikis and extrinsic apoptotic signaling pathway in absence of ligand. Predicted to localize to integral component of plasma membrane. Is expressed in several structures, including brain; genitourinary system; gut; heart; and integumental system.
ENSMUSG00000050813	Olfr332	225.225	2.34078	0.314122	7.45182	9.20644e-14	9.39978e-13		olfactory receptor 332	Predicted to have olfactory receptor activity. Predicted to be involved in G protein-coupled receptor signaling pathway and sensory perception of smell. Predicted to localize to integral component of membrane.
ENSMUSG00000062168	Ppef1	75.1907	2.34052	0.497779	4.70192	2.57725e-06	1.1523e-05		protein phosphatase with EF hand calcium-binding domain 1	Predicted to have protein serine/threonine phosphatase activity. Predicted to be involved in detection of stimulus involved in sensory perception. Predicted to localize to cytosol and nucleus. Is expressed in ear and nervous system. Orthologous to human PPEF1 (protein phosphatase with EF-hand domain 1).
ENSMUSG00000078128	Gm2178	23.2958	2.33995	0.794071	2.94677	0.00321109	0.00856269		predicted gene 2178	No description available
ENSMUSG00000104116	RP23-61D6.5	329.189	2.3387	0.215799	10.8374	2.28965e-27	6.99874e-26		predicted gene, 37296	No description available
ENSMUSG00000068999	Vmn2r5	104.807	2.33479	0.529353	4.41065	1.03061e-05	4.24872e-05		vomeronasal 2, receptor 5	Predicted to have G protein-coupled receptor activity and olfactory receptor activity. Predicted to localize to integral component of plasma membrane.
ENSMUSG00000101586	Gm29017	31.1741	2.33319	0.694947	3.35737	0.00078689	0.00239254		predicted gene 29017	No description available
ENSMUSG00000068428	Gmnc	119.5	2.33052	0.714516	3.26168	0.00110754	0.00327987		geminin coiled-coil domain containing	Predicted to have chromatin binding activity. Involved in DNA replication and cilium assembly. Predicted to localize to nucleus. Is expressed in several structures, including bronchus; choroid plexus; female reproductive system; olfactory epithelium; and respiratory system epithelium. Orthologous to human GMNC (geminin coiled-coil domain containing).
ENSMUSG00000100354	Gm29113	111.321	2.3302	0.373012	6.24698	4.18473e-10	2.95046e-09		predicted gene 29113	No description available
ENSMUSG00000072763	5430403G16Rik	180.522	2.32973	0.433267	5.37712	7.56864e-08	4.11469e-07		RIKEN cDNA 5430403G16 gene	Predicted to have DNA-binding transcription factor activity, RNA polymerase II-specific and RNA polymerase II cis-regulatory region sequence-specific DNA binding activity. Predicted to be involved in regulation of transcription by RNA polymerase II. Predicted to localize to nucleus.
ENSMUSG00000084834	4930565N06Rik	279.04	2.32896	0.29939	7.77903	7.30852e-15	8.27249e-14		RIKEN cDNA 4930565N06 gene	No description available
ENSMUSG00000029203	Ube2k	1828.74	2.32808	0.325288	7.15698	8.24748e-13	7.66352e-12		ubiquitin-conjugating enzyme E2K	Predicted to have ubiquitin conjugating enzyme activity; ubiquitin protein ligase binding activity; and ubiquitin-ubiquitin ligase activity. Involved in regulation of proteasomal ubiquitin-dependent protein catabolic process. Localizes to cytoplasm; filopodium tip; and nucleus. Is expressed in several structures, including alimentary system; brain; genitourinary system; respiratory system; and se…
ENSMUSG00000046110	Serinc4	51.5525	2.32807	0.645123	3.60873	0.000307698	0.00100549		serine incorporator 4	Predicted to be involved in phospholipid biosynthetic process. Predicted to localize to membrane. Orthologous to human SERINC4 (serine incorporator 4).
ENSMUSG00000087314	Prkag2os2	45.7463	2.32712	0.570952	4.07585	4.58459e-05	0.000170939		protein kinase, AMP-activated, gamma 2 non-catalytic subunit, opposite strand 2	No description available
ENSMUSG00000100786	Gm28940	49.435	2.32665	0.654081	3.55713	0.000374925	0.00120572		predicted gene 28940	No description available
ENSMUSG00000020250	Txnrd1	3080.87	2.32524	0.17114	13.5868	4.7974e-42	3.49517e-40		thioredoxin reductase 1	Exhibits thioredoxin-disulfide reductase activity. Involved in cell population proliferation and mesoderm formation. Localizes to cytosol and nucleus. Is expressed in several structures, including alimentary system; integumental system; musculoskeletal system; nervous system; and sensory organ. Human ortholog(s) of this gene implicated in amyotrophic lateral sclerosis. Orthologous to human TXNRD1…
ENSMUSG00000091144	Phf11c	357.247	2.32429	0.224436	10.3561	3.92658e-25	1.02841e-23		PHD finger protein 11C	Predicted to localize to nuclear membrane and nucleoplasm. Orthologous to human PHF11 (PHD finger protein 11).
ENSMUSG00000024069	Slc30a6	215	2.32363	0.562317	4.13224	3.59241e-05	0.000136103		solute carrier family 30 (zinc transporter), member 6	Exhibits zinc ion transmembrane transporter activity. Involved in Golgi to endosome transport and zinc ion transport. Localizes to mitochondrion. Is expressed in embryo. Orthologous to human SLC30A6 (solute carrier family 30 member 6).
ENSMUSG00000083186	Gm11805	29.1207	2.32349	0.856237	2.7136	0.00665555	0.0164334		predicted gene 11805	No description available
ENSMUSG00000024142	Mlst8	596.708	2.32317	0.241812	9.60735	7.4442e-22	1.53214e-20		MTOR associated protein, LST8 homolog (S. cerevisiae)	Predicted to have protein serine/threonine kinase activator activity. Involved in positive regulation of actin filament polymerization; positive regulation of peptidyl-tyrosine phosphorylation; and regulation of GTPase activity. Localizes to TORC1 complex. Is expressed in central nervous system and retina. Orthologous to human MLST8 (MTOR associated protein, LST8 homolog).
ENSMUSG00000024286	Ccny	2205.76	2.31935	0.155487	14.9167	2.56716e-50	2.94901e-48		cyclin Y	Predicted to have cyclin-dependent protein serine/threonine kinase regulator activity. Predicted to be involved in G2/M transition of mitotic cell cycle; positive regulation of cyclin-dependent protein serine/threonine kinase activity; and regulation of canonical Wnt signaling pathway. Predicted to localize to cytoplasmic cyclin-dependent protein kinase holoenzyme complex; nucleus; and plasma mem…
ENSMUSG00000102800	RP23-322G4.1	35.8422	2.31865	0.664662	3.48847	0.000485787	0.0015325		predicted gene, 37479	No description available
ENSMUSG00000050654	Olfr215	52.651	2.31736	0.666164	3.47866	0.000503928	0.00158548		olfactory receptor 215	Predicted to have olfactory receptor activity. Predicted to be involved in G protein-coupled receptor signaling pathway and sensory perception of smell. Predicted to localize to integral component of membrane.
ENSMUSG00000067684	Obp1a	470584	2.31618	0.455288	5.08728	3.63227e-07	1.81636e-06		odorant binding protein IA	Exhibits odorant binding activity. Predicted to be involved in response to stimulus and sensory perception of smell. Predicted to localize to extracellular space.
ENSMUSG00000057691	Zfp746	862.148	2.31587	0.957633	2.41832	0.0155922	0.0348725		zinc finger protein 746	Exhibits ubiquitin protein ligase binding activity. Involved in negative regulation of transcription by RNA polymerase II and positive regulation of neuron death. Predicted to localize to cytoplasm and nuclear chromatin. Is expressed in bladder; left lung epithelium; right lung epithelium; testis; and ureter. Orthologous to human ZNF746 (zinc finger protein 746).
ENSMUSG00000075078	Olfr1250	103.313	2.31543	0.658323	3.51716	0.000436191	0.00138792		olfactory receptor 1250	Predicted to have olfactory receptor activity. Predicted to be involved in G protein-coupled receptor signaling pathway and sensory perception of smell. Predicted to localize to integral component of membrane. Orthologous to human OR4A16 (olfactory receptor family 4 subfamily A member 16).
ENSMUSG00000019933	2310015B20Rik	26.3813	2.31128	0.872368	2.64944	0.00806263	0.0194654		myoregulin	Exhibits enzyme inhibitor activity. Involved in negative regulation of calcium ion binding activity; negative regulation of calcium ion transport; and response to wounding. Localizes to sarcoplasmic reticulum membrane. Is expressed in several structures, including diaphragm; heart; leg muscle; somite; and tongue. Orthologous to human MRLN (myoregulin).
ENSMUSG00000032757	Bet1	922.487	2.31099	0.235846	9.79872	1.14024e-22	2.50325e-21		Bet1 golgi vesicular membrane trafficking protein	Predicted to have SNAP receptor activity and syntaxin binding activity. Predicted to be involved in endoplasmic reticulum to Golgi vesicle-mediated transport and vesicle fusion with Golgi apparatus. Localizes to Golgi membrane. Orthologous to human BET1 (Bet1 golgi vesicular membrane trafficking protein).
ENSMUSG00000030615	Tmem126a	313.426	2.31096	0.264114	8.74986	2.13612e-18	3.26674e-17		transmembrane protein 126A	Predicted to be involved in mitochondrial respiratory chain complex I assembly and optic nerve development. Localizes to mitochondrion. Human ortholog(s) of this gene implicated in optic atrophy 7. Orthologous to human TMEM126A (transmembrane protein 126A).
ENSMUSG00000087151	Gm14022	18.9427	2.31073	0.901271	2.56385	0.0103517	0.0243307		predicted gene 14022	No description available
ENSMUSG00000031712	Il15	78.5026	2.30873	0.509251	4.53357	5.79955e-06	2.48288e-05		interleukin 15	Exhibits cytokine activity. Involved in several processes, including T cell activation; lymph node development; and regulation of lymphocyte activation. Localizes to cytoplasm. Is expressed in several structures, including adrenal gland; genitourinary system; gut; immune system; and nervous system. Human ortholog(s) of this gene implicated in aspergillosis; asthma; pleurisy; and type 1 diabetes m…
ENSMUSG00000101335	Gm28229	263.636	2.3069	0.315473	7.31252	2.62182e-13	2.55741e-12		predicted gene 28229	No description available
ENSMUSG00000027133	Nop10	431.243	2.30628	0.344572	6.69316	2.18401e-11	1.76739e-10		NOP10 ribonucleoprotein	Predicted to have box H/ACA snoRNA binding activity and telomerase RNA binding activity. Predicted to be involved in snRNA pseudouridine synthesis; snoRNA guided rRNA pseudouridine synthesis; and telomere maintenance via telomerase. Predicted to localize to box H/ACA snoRNP complex; box H/ACA telomerase RNP complex; and nuclear body. Human ortholog(s) of this gene implicated in autosomal recessiv…
ENSMUSG00000093884	Olfr239	96.106	2.3043	0.776261	2.96846	0.00299295	0.00803827		olfactory receptor 239	Predicted to have G protein-coupled serotonin receptor activity; neurotransmitter receptor activity; and olfactory receptor activity. Predicted to be involved in G protein-coupled receptor signaling pathway, coupled to cyclic nucleotide second messenger; chemical synaptic transmission; and sensory perception of smell. Predicted to localize to dendrite and integral component of plasma membrane. Or…
ENSMUSG00000008307	1700109H08Rik	37.2798	2.30357	0.748055	3.07941	0.00207408	0.00579608		RIKEN cDNA 1700109H08 gene	No description available
ENSMUSG00000099008	Gm17976	48.3406	2.3012	0.582064	3.95352	7.70084e-05	0.000277698		predicted gene, 17976	No description available
ENSMUSG00000037361	Sf3b6	1177.19	2.30082	0.192029	11.9816	4.43488e-33	1.96295e-31		splicing factor 3B, subunit 6	Predicted to have mRNA binding activity. Involved in blastocyst formation and mRNA splicing, via spliceosome. Localizes to nucleus. Is expressed in central nervous system; early conceptus; secondary oocyte; and sensory organ. Orthologous to human SF3B6 (splicing factor 3b subunit 6).
ENSMUSG00000081805	Gm14335	59.5668	2.29983	0.710876	3.2352	0.00121557	0.00356811		predicted gene 14335	No description available
ENSMUSG00000073491	Pydc4	94.1723	2.29479	0.422666	5.42932	5.65696e-08	3.13123e-07		interferon activated gene 213	Predicted to have several functions, including DNA-binding transcription repressor activity, RNA polymerase II-specific; RNA polymerase II cis-regulatory region sequence-specific DNA binding activity; and identical protein binding activity. Predicted to be involved in cellular response to interferon-beta. Predicted to colocalize with cytosol.
ENSMUSG00000085067	Gm15631	148.768	2.29379	0.480024	4.77849	1.76613e-06	8.08076e-06		predicted gene 15631	No description available
ENSMUSG00000104420	RP24-142E6.5	214.015	2.29061	0.354505	6.46145	1.03704e-10	7.81358e-10		RIKEN cDNA E230020A03 gene	No description available
ENSMUSG00000024812	Tjp2	1552.64	2.2903	0.668693	3.42504	0.000614704	0.00190345		tight junction protein 2	Predicted to have several functions, including cell adhesion molecule binding activity; protein C-terminus binding activity; and protein tyrosine kinase binding activity. Involved in TNFSF11-mediated signaling pathway and negative regulation of osteoclast development. Localizes to nucleus; plasma membrane; and tight junction. Is expressed in several structures, including early embryo; genitourina…
ENSMUSG00000027676	Ccdc39	3074.45	2.28891	0.196568	11.6443	2.45274e-31	9.7864e-30		coiled-coil domain containing 39	Involved in several processes, including cerebrospinal fluid circulation; establishment of left/right asymmetry; and inner dynein arm assembly. Localizes to 9+2 motile cilium and cytosol. Is expressed in bronchus and central nervous system. Used to study Kartagener syndrome; hydrocephalus; primary ciliary dyskinesia 14; and visceral heterotaxy. Human ortholog(s) of this gene implicated in primary…
ENSMUSG00000094500	Smim18	30.4513	2.28646	0.739646	3.09129	0.0019929	0.00559136		small integral membrane protein 18	Orthologous to human SMIM18 (small integral membrane protein 18).
ENSMUSG00000058355	Abce1	2444.56	2.28585	0.147	15.55	1.59096e-54	2.19517e-52		ATP-binding cassette, sub-family E (OABP), member 1	Predicted to have several functions, including ATP binding activity; endoribonuclease inhibitor activity; and ribosomal small subunit binding activity. Predicted to be involved in negative regulation of endoribonuclease activity; ribosomal subunit export from nucleus; and translation. Predicted to colocalize with eukaryotic translation initiation factor 3 complex. Is expressed in several structur…
ENSMUSG00000063911	Tdgf1-ps2	20.7591	2.28425	0.852872	2.6783	0.00739959	0.0180339		teratocarcinoma-derived growth factor, pseudogene 2	No description available
ENSMUSG00000044170	Olfr1384	76.3676	2.27942	0.556049	4.09931	4.14377e-05	0.000155797		olfactory receptor 1384	Predicted to have olfactory receptor activity. Predicted to be involved in G protein-coupled receptor signaling pathway and sensory perception of smell. Predicted to localize to integral component of membrane. Orthologous to human OR2Y1 (olfactory receptor family 2 subfamily Y member 1).
ENSMUSG00000034192	Lsm3	77.716	2.27853	0.562917	4.04772	5.17185e-05	0.000191133		LSM3 homolog, U6 small nuclear RNA and mRNA degradation associated	Predicted to have U6 snRNA 3'-end binding activity. Predicted to be involved in P-body assembly and mRNA splicing, via spliceosome. Predicted to localize to several cellular components, including Lsm1-7-Pat1 complex; Lsm2-8 complex; and nucleus. Is expressed in brain; central nervous system ganglion; and cerebral cortex ventricular layer. Orthologous to human LSM3 (LSM3 homolog, U6 small nuclear …
ENSMUSG00000030629	Zfand6	1566.38	2.2783	0.209901	10.8542	1.90483e-27	5.8807e-26		zinc finger, AN1-type domain 6	Exhibits polyubiquitin modification-dependent protein binding activity. Involved in protein targeting to peroxisome and signal transduction. Predicted to localize to cytoplasm. Is expressed in several structures, including central nervous system; lower urinary tract; and retina. Orthologous to human ZFAND6 (zinc finger AN1-type containing 6).
ENSMUSG00000099878	Gm28178	48.6964	2.27764	0.631587	3.60622	0.000310693	0.00101421		predicted gene 28178	No description available
ENSMUSG00000102157	RP23-114L12.6	139.262	2.27623	0.379056	6.005	1.91331e-09	1.25478e-08		predicted gene, 37470	No description available
ENSMUSG00000049217	Olfr788	23.6519	2.27435	0.980498	2.31958	0.0203634	0.0440128		olfactory receptor 788	Predicted to have olfactory receptor activity. Predicted to be involved in G protein-coupled receptor signaling pathway and sensory perception of smell. Predicted to localize to integral component of membrane. Orthologous to human OR6C3 (olfactory receptor family 6 subfamily C member 3).
ENSMUSG00000078867	Gm14418	63.3317	2.27106	0.474461	4.78662	1.69617e-06	7.78516e-06		predicted gene 14418	Predicted to have DNA-binding transcription factor activity, RNA polymerase II-specific and RNA polymerase II cis-regulatory region sequence-specific DNA binding activity. Predicted to be involved in regulation of transcription by RNA polymerase II. Predicted to localize to nucleus.
ENSMUSG00000069862	Rps12-ps9	14.3173	2.27027	0.969218	2.34237	0.0191615	0.0417108		ribosomal protein S12, pseudogene 9	No description available
ENSMUSG00000022338	Eny2	625.555	2.2676	0.227585	9.96372	2.19695e-23	5.1189e-22		ENY2 transcription and export complex 2 subunit	Predicted to have chromatin binding activity and nuclear receptor transcription coactivator activity. Predicted to be involved in several processes, including negative regulation of insulin secretion involved in cellular response to glucose stimulus; poly(A)+ mRNA export from nucleus; and regulation of transcription, DNA-templated. Predicted to localize to mitochondrion and nucleus. Is expressed …
ENSMUSG00000089768	Tmsb15b1	57.8242	2.26697	0.630752	3.59408	0.000325544	0.00105919		thymosin beta 15b1	Predicted to have actin monomer binding activity. Predicted to be involved in regulation of cell migration and sequestering of actin monomers. Predicted to localize to cytoplasm. Is expressed in several structures, including heart; liver; lung; metanephros; and spleen. Orthologous to human TMSB15B (thymosin beta 15B).
ENSMUSG00000047794	Olfr685	27.7166	2.26582	0.903243	2.50854	0.0121233	0.0279754		olfactory receptor 685	Predicted to have olfactory receptor activity. Predicted to be involved in G protein-coupled receptor signaling pathway and sensory perception of smell. Predicted to localize to integral component of membrane. Is expressed in olfactory epithelium. Orthologous to human OR52L1 (olfactory receptor family 52 subfamily L member 1).
ENSMUSG00000025354	Dnajc14	157.832	2.26562	0.490846	4.61574	3.91703e-06	1.71499e-05		DnaJ heat shock protein family (Hsp40) member C14	Predicted to have dopamine receptor binding activity. Predicted to be involved in protein transport. Predicted to localize to endoplasmic reticulum and integral component of membrane. Is expressed in several structures, including alimentary system; brain; cardiovascular system; genitourinary system; and immune system. Orthologous to human DNAJC14 (DnaJ heat shock protein family (Hsp40) member C14…
ENSMUSG00000084764	Grip1os2	70.5703	2.26478	0.655815	3.45339	0.000553594	0.00172964		glutamate receptor interacting protein 1, opposite strand 2	No description available
ENSMUSG00000038045	Sult6b1	129.126	2.2641	0.807655	2.8033	0.00505821	0.0128421		sulfotransferase family, cytosolic, 6B, member 1	Predicted to have sulfotransferase activity. Predicted to localize to cytoplasm. Orthologous to human SULT6B1 (sulfotransferase family 6B member 1).
ENSMUSG00000034342	Cbl	414.89	2.26408	0.22197	10.2	1.98374e-24	4.94892e-23		Casitas B-lineage lymphoma	Exhibits SH3 domain binding activity and ephrin receptor binding activity. Involved in regulation of Rap protein signal transduction and regulation of platelet-derived growth factor receptor-alpha signaling pathway. Localizes to Golgi apparatus and cilium. Colocalizes with flotillin complex. Is expressed in male reproductive system and urinary system. Human ortholog(s) of this gene implicated in …
ENSMUSG00000020774	Aspa	456.113	2.26134	0.253728	8.91247	4.99082e-19	8.05116e-18		aspartoacylase	Predicted to have hydrolase activity, acting on carbon-nitrogen (but not peptide) bonds, in linear amides and identical protein binding activity. Predicted to be involved in positive regulation of oligodendrocyte differentiation. Localizes to cytosol. Is expressed in several structures, including alimentary system; central nervous system; genitourinary system; sensory organ; and skeleton. Used to…
ENSMUSG00000075081	Olfr1247	263.878	2.26091	0.489987	4.61422	3.94568e-06	1.72723e-05		olfactory receptor 1247	Predicted to have olfactory receptor activity. Predicted to be involved in G protein-coupled receptor signaling pathway and sensory perception of smell. Predicted to localize to integral component of membrane. Orthologous to several human genes including OR4A16 (olfactory receptor family 4 subfamily A member 16).
ENSMUSG00000070841	Vmn2r34	117.791	2.25967	0.648706	3.48335	0.000495185	0.00156056		vomeronasal 2, receptor 34	Predicted to have G protein-coupled receptor activity. Predicted to localize to integral component of plasma membrane.
ENSMUSG00000104107	RP23-16D16.14	135.147	2.25954	0.493594	4.57772	4.70071e-06	2.03788e-05		predicted gene, 37879	No description available
ENSMUSG00000103857	RP23-114N1.5	181.131	2.25742	0.324991	6.94611	3.75501e-12	3.26899e-11		predicted gene, 37249	No description available
ENSMUSG00000015355	Cd48	84.0595	2.25095	0.50731	4.43702	9.12119e-06	3.79077e-05		CD48 antigen	Predicted to have antigen binding activity and signaling receptor activity. Involved in T cell activation and signal transduction. Localizes to external side of plasma membrane. Is expressed in left lung; liver; right lung; and thymus primordium. Orthologous to human CD48 (CD48 molecule).
ENSMUSG00000072774	Zfp951	112.519	2.25027	0.45207	4.97771	6.4342e-07	3.11409e-06		zinc finger protein 951	Predicted to have DNA-binding transcription factor activity, RNA polymerase II-specific and RNA polymerase II cis-regulatory region sequence-specific DNA binding activity. Predicted to be involved in regulation of transcription by RNA polymerase II. Predicted to colocalize with nuclear chromatin. Orthologous to human ZNF101 (zinc finger protein 101).
ENSMUSG00000078173	Lenep	76.9978	2.24873	0.956786	2.35029	0.0187587	0.0409307		lens epithelial protein	Predicted to be involved in multicellular organism development. Predicted to localize to cytoplasm. Orthologous to human LENEP (lens epithelial protein).
ENSMUSG00000048425	Olfr686	56.6858	2.24744	0.585272	3.83998	0.000123042	0.000429345		olfactory receptor 686	Predicted to have olfactory receptor activity. Predicted to be involved in G protein-coupled receptor signaling pathway and sensory perception of smell. Predicted to localize to integral component of membrane. Is expressed in olfactory epithelium.
ENSMUSG00000102544	RP23-403H2.2	22.1016	2.24577	0.943806	2.37948	0.0173371	0.0382998		predicted gene 5103	No description available
ENSMUSG00000090363	Gm3512	62.8342	2.24483	0.626903	3.58082	0.000342514	0.00111045		predicted gene 3512	No description available
ENSMUSG00000052707	Tnrc6a	7827.19	2.23862	0.114233	19.597	1.63929e-85	9.8749e-83		trinucleotide repeat containing 6a	Predicted to have molecular adaptor activity. Involved in cellular response to starvation. Predicted to localize to several cellular components, including P-body; RISC complex; and perinuclear region of cytoplasm. Is expressed in several structures, including alimentary system; central nervous system; integumental system; respiratory system; and sensory organ. Human ortholog(s) of this gene impli…
ENSMUSG00000062608	Olfr195	23.3282	2.23656	0.883347	2.53192	0.011344	0.0263817		olfactory receptor 195	Predicted to have odorant binding activity and olfactory receptor activity. Predicted to be involved in G protein-coupled receptor signaling pathway and sensory perception of smell. Predicted to localize to integral component of membrane. Orthologous to human OR5K3 (olfactory receptor family 5 subfamily K member 3).
ENSMUSG00000014956	Ppp1cb	6563.78	2.23636	0.136923	16.3329	5.75387e-60	1.03729e-57		protein phosphatase 1 catalytic subunit beta	Exhibits protein serine/threonine phosphatase activity. Involved in circadian regulation of gene expression; entrainment of circadian clock by photoperiod; and protein dephosphorylation. Localizes to cytoplasm. Predicted to colocalize with nuclear chromosome, telomeric region. Is expressed in cornea; lens epithelium; lens fiber; limb; and retina. Human ortholog(s) of this gene implicated in Noona…
ENSMUSG00000028188	Spata1	237.346	2.23537	0.474306	4.71294	2.44172e-06	1.09467e-05		spermatogenesis associated 1	Orthologous to human SPATA1 (spermatogenesis associated 1).
ENSMUSG00000051721	BC068281	74.188	2.23402	0.6247	3.57614	0.000348701	0.00112873		WD repeat and coiled coil containing	Predicted to have kinase binding activity. Predicted to be involved in protein complex oligomerization. Orthologous to human WDCP (WD repeat and coiled coil containing).
ENSMUSG00000022432	Smc1b	38.9213	2.23337	0.649964	3.43614	0.000590061	0.00183312		structural maintenance of chromosomes 1B	Exhibits DNA binding activity. Involved in meiotic cell cycle and sister chromatid cohesion. Localizes to chromosome, centromeric region; lateral element; and nuclear meiotic cohesin complex. Orthologous to human SMC1B (structural maintenance of chromosomes 1B).
ENSMUSG00000104264	RP23-92D17.3	111.364	2.23092	0.352669	6.32583	2.51879e-10	1.81951e-09		predicted gene, 18529	No description available
ENSMUSG00000095248	Olfr681	30.016	2.23087	0.979046	2.27862	0.0226898	0.0483014		olfactory receptor 681	Predicted to have olfactory receptor activity. Predicted to be involved in G protein-coupled receptor signaling pathway and sensory perception of smell. Predicted to localize to integral component of membrane. Is expressed in olfactory epithelium. Orthologous to human OR56A3 (olfactory receptor family 56 subfamily A member 3).
ENSMUSG00000021692	Dimt1	225.496	2.23024	0.321283	6.94165	3.87559e-12	3.36684e-11		DIM1 dimethyladenosine transferase 1-like (S. cerevisiae)	Predicted to have rRNA (adenine-N6,N6-)-dimethyltransferase activity. Predicted to be involved in positive regulation of rRNA processing and rRNA methylation. Predicted to localize to cytosol; mitochondrial matrix; and nuclear lumen. Is expressed in telencephalon ventricular layer. Orthologous to human DIMT1 (DIMT1 rRNA methyltransferase and ribosome maturation factor).
ENSMUSG00000059763	Taar2	97.0701	2.22915	0.446686	4.99041	6.02512e-07	2.92815e-06		trace amine-associated receptor 2	Predicted to have trace-amine receptor activity. Predicted to be involved in G protein-coupled receptor signaling pathway. Predicted to localize to integral component of membrane and plasma membrane. Is expressed in brain; lung; male reproductive gland or organ; and nose. Orthologous to human TAAR2 (trace amine associated receptor 2).
ENSMUSG00000103955	RP23-332E2.7	64.1912	2.22897	0.808313	2.75756	0.00582348	0.0145797		predicted gene, 37270	No description available
ENSMUSG00000102267	RP23-156A3.1	48.5399	2.22575	0.537578	4.14034	3.46795e-05	0.000131751		RIKEN cDNA 9530003O04 gene	No description available
ENSMUSG00000046230	Vps13a	4136.44	2.22498	0.16413	13.5562	7.28392e-42	5.21444e-40		vacuolar protein sorting 13A	Involved in several processes, including flagellated sperm motility; social behavior; and sperm mitochondrion organization. Localizes to Golgi apparatus; neuronal dense core vesicle lumen; and sperm midpiece. Is expressed in central nervous system; retina; and thymus primordium. Used to study choreaacanthocytosis. Human ortholog(s) of this gene implicated in choreaacanthocytosis and choreatic dis…
ENSMUSG00000067201	H2-M9	42.7705	2.22402	0.685058	3.24647	0.00116847	0.00344295		histocompatibility 2, M region locus 9	Predicted to have peptide antigen binding activity and signaling receptor binding activity. Predicted to be involved in several processes, including antigen processing and presentation of endogenous peptide antigen via MHC class I via ER pathway, TAP-independent; antigen processing and presentation of endogenous peptide antigen via MHC class Ib; and positive regulation of T cell mediated cytotoxi…
ENSMUSG00000103825	RP23-2K13.1	149.865	2.21935	0.340438	6.5191	7.07292e-11	5.42001e-10		predicted gene, 38178	No description available
ENSMUSG00000043340	6530409C15Rik	127.037	2.21925	0.529311	4.19271	2.75643e-05	0.000106655		RIKEN cDNA 6530409C15 gene	No description available
ENSMUSG00000064370	mt-Cytb	21575	2.21878	0.928298	2.39016	0.016841	0.0373275		mitochondrially encoded cytochrome b	Predicted to have metal ion binding activity and ubiquinol-cytochrome-c reductase activity. Predicted to be involved in several processes, including electron transport coupled proton transport; mitochondrial electron transport, ubiquinol to cytochrome c; and response to glucagon. Localizes to integral component of mitochondrial inner membrane. Human ortholog(s) of this gene implicated in ovarian …
ENSMUSG00000061665	Cd2ap	5103.1	2.21614	0.130488	16.9835	1.08764e-64	2.35637e-62		CD2-associated protein	Predicted to have several functions, including SH3 domain binding activity; beta-catenin binding activity; and protein C-terminus binding activity. Involved in negative regulation of transforming growth factor beta1 production; positive regulation of protein localization to nucleus; and regulation of actin cytoskeleton reorganization. Localizes to cell-cell junction; cytoplasm; and plasma membran…
ENSMUSG00000091509	Gm17066	348.031	2.21114	0.21012	10.5232	6.75403e-26	1.87218e-24		predicted gene 17066	No description available
ENSMUSG00000053916	Nanp	265.305	2.21035	0.270561	8.1695	3.09679e-16	3.94454e-15		N-acetylneuraminic acid phosphatase	Predicted to have N-acylneuraminate-9-phosphatase activity. Predicted to be involved in N-acetylneuraminate biosynthetic process and dephosphorylation. Is expressed in several structures, including alimentary system; liver; and telencephalon ventricular layer. Orthologous to human NANP (N-acetylneuraminic acid phosphatase).
ENSMUSG00000047139	Cd24a	13573.7	2.20921	0.188524	11.7185	1.02486e-31	4.1769e-30		CD24a antigen	Exhibits Hsp70 protein binding activity; Hsp90 protein binding activity; and carbohydrate binding activity. Involved in several processes, including generation of neurons; negative regulation of cytokine production; and regulation of lymphocyte activation. Localizes to anchored component of external side of plasma membrane; cell projection membrane; and membrane raft. Is expressed in several stru…
ENSMUSG00000057207	Olfr1028	68.7163	2.20809	0.778162	2.83757	0.00454588	0.0116648		olfactory receptor 1028	Predicted to have odorant binding activity and olfactory receptor activity. Predicted to be involved in G protein-coupled receptor signaling pathway and sensory perception of smell. Orthologous to human OR5M11 (olfactory receptor family 5 subfamily M member 11).
ENSMUSG00000084911	Gm16185	850.28	2.20636	0.213776	10.3209	5.66973e-25	1.46783e-23		predicted gene 16185	No description available
ENSMUSG00000092555	Gm318	22.6459	2.20623	0.95188	2.31776	0.0204624	0.0441881		serine/threonine kinase, pseudogene 1	No description available
ENSMUSG00000104041	RP23-415M7.2	30.4601	2.20334	0.69197	3.18415	0.0014518	0.00419228		predicted gene, 37562	No description available
ENSMUSG00000069670	Nkain2	28.4812	2.20316	0.766193	2.87546	0.00403435	0.0104896		Na+/K+ transporting ATPase interacting 2	Predicted to be involved in regulation of sodium ion transport. Localizes to plasma membrane. Is expressed in cerebellum. Orthologous to human NKAIN2 (sodium/potassium transporting ATPase interacting 2).
ENSMUSG00000091079	Gm17105	41.0048	2.20277	0.639101	3.44667	0.000567533	0.00176827		predicted gene 17105	No description available
ENSMUSG00000090222	Gm16340	30.235	2.20089	0.896101	2.45607	0.0140465	0.0317984		interferon activated gene 203, pseudogene	No description available
ENSMUSG00000085054	Gm15834	262.797	2.19932	0.360432	6.1019	1.04813e-09	7.07869e-09		predicted gene 15834	No description available
ENSMUSG00000091498	Mpc1-ps	187.482	2.19756	0.380257	5.77915	7.50769e-09	4.61141e-08		mitochondrial pyruvate carrier 1, pseudogene	Human ortholog(s) of this gene implicated in mitochondrial pyruvate carrier deficiency. Orthologous to human MPC1 (mitochondrial pyruvate carrier 1).
ENSMUSG00000101344	Gm29183	19.4859	2.19493	0.880318	2.49334	0.0126549	0.0290502		predicted gene 29183	No description available
ENSMUSG00000085363	Gm15478	92.948	2.19239	0.472595	4.63905	3.50015e-06	1.53902e-05		predicted gene 15478	No description available
ENSMUSG00000102657	RP23-204I16.3	169.368	2.19007	0.352689	6.20962	5.31119e-10	3.70135e-09		predicted gene, 37899	No description available
ENSMUSG00000021619	Atg10	223.895	2.18898	0.303812	7.20503	5.80291e-13	5.48909e-12		autophagy related 10	Exhibits Atg12 conjugating enzyme activity. Involved in positive regulation of protein modification process and protein lipidation. Predicted to localize to intracellular. Orthologous to human ATG10 (autophagy related 10).
ENSMUSG00000022534	Mefv	63.0125	2.18554	0.75226	2.9053	0.00366904	0.00962893		Mediterranean fever	Predicted to have actin binding activity; identical protein binding activity; and ubiquitin protein ligase activity. Predicted to be involved in several processes, including negative regulation of NLRP3 inflammasome complex assembly; negative regulation of cytokine production; and positive regulation of cellular metabolic process. Predicted to localize to cytosol; microtubule associated complex; …
ENSMUSG00000059136	Olfr539	32.2237	2.18469	0.675723	3.23312	0.00122448	0.00359128		olfactory receptor 539	Predicted to have odorant binding activity and olfactory receptor activity. Predicted to be involved in G protein-coupled receptor signaling pathway and sensory perception of smell. Predicted to localize to integral component of membrane.
ENSMUSG00000062929	Cfl2	694.8	2.18435	0.154913	14.1006	3.76798e-45	3.23131e-43		cofilin 2, muscle	Exhibits actin filament binding activity. Involved in actin cytoskeleton organization; muscle cell cellular homeostasis; and skeletal muscle tissue development. Predicted to localize to Z disc and actin cytoskeleton. Is expressed in neural retinal epithelium. Human ortholog(s) of this gene implicated in nemaline myopathy 7. Orthologous to human CFL2 (cofilin 2).
ENSMUSG00000021423	Ly86	91.5473	2.18294	0.389639	5.60247	2.11324e-08	1.23353e-07		lymphocyte antigen 86	Involved in positive regulation of lipopolysaccharide-mediated signaling pathway. Predicted to localize to extracellular region. Is expressed in genitourinary system and lower leg bone. Orthologous to human LY86 (lymphocyte antigen 86).
ENSMUSG00000086831	Gm14280	44.9886	2.18208	0.584754	3.73163	0.000190248	0.000644813		predicted gene 14280	No description available
ENSMUSG00000081142	Gm15497	53.6712	2.18183	0.523584	4.1671	3.08493e-05	0.00011831		predicted gene 15497	No description available
ENSMUSG00000089960	Ugt1a1	133.206	2.17929	0.480738	4.53321	5.80941e-06	2.48624e-05		UDP glucuronosyltransferase 1 family, polypeptide A1	Predicted to have several functions, including glucuronosyltransferase activity; protein dimerization activity; and retinoic acid binding activity. Predicted to be involved in several processes, including biphenyl catabolic process; cellular glucuronidation; and negative regulation of cellular glucuronidation. Localizes to endoplasmic reticulum chaperone complex and integral component of plasma m…
ENSMUSG00000099343	Gm28836	20.8263	2.17813	0.951034	2.29028	0.0220053	0.0470512		predicted gene 28836	Is expressed in cerebral cortex.
ENSMUSG00000060739	Nsa2	1869.56	2.1767	0.25923	8.39677	4.5891e-17	6.33547e-16		NSA2 ribosome biogenesis homolog	Predicted to be involved in maturation of 5.8S rRNA and maturation of LSU-rRNA. Predicted to localize to preribosome, large subunit precursor. Is expressed in several structures, including branchial arch; extraembryonic ectoderm; neural ectoderm; and trunk mesenchyme. Orthologous to human NSA2 (NSA2 ribosome biogenesis factor).
ENSMUSG00000037140	Tas2r108	41.7325	2.17496	0.674134	3.2263	0.00125402	0.00366876		taste receptor, type 2, member 108	Predicted to have bitter taste receptor activity. Involved in respiratory gaseous exchange by respiratory system. Predicted to localize to integral component of membrane. Is expressed in blood; gut; and liver. Orthologous to human TAS2R4 (taste 2 receptor member 4).
ENSMUSG00000078877	Gm14295	457.556	2.17442	0.261186	8.32516	8.42177e-17	1.1329e-15		predicted gene 14295	Predicted to have DNA-binding transcription activator activity, RNA polymerase II-specific and RNA polymerase II cis-regulatory region sequence-specific DNA binding activity. Predicted to be involved in regulation of transcription by RNA polymerase II. Predicted to localize to nucleus.
ENSMUSG00000030660	Pik3c2a	2912.03	2.17382	0.228728	9.50397	2.0203e-21	3.9886e-20		phosphatidylinositol-4-phosphate 3-kinase catalytic subunit type 2 alpha	Exhibits 1-phosphatidylinositol-3-kinase activity. Involved in several processes, including autophagosome organization; negative regulation of zinc ion transmembrane transport; and phosphatidylinositol-3-phosphate biosynthetic process. Predicted to localize to several cellular components, including nucleoplasm; phosphatidylinositol 3-kinase complex; and vesicle. Orthologous to human PIK3C2A (phos…
ENSMUSG00000022652	Morc1	121.194	2.17253	0.391094	5.55501	2.77592e-08	1.59404e-07		microrchidia 1	Predicted to have zinc ion binding activity. Involved in several processes, including behavioral fear response; gamete generation; and regulation of nucleobase-containing compound metabolic process. Localizes to male germ cell nucleus. Is expressed in esophagus; head mesenchyme; musculoskeletal system; and sensory organ. Used to study endogenous depression. Orthologous to human MORC1 (MORC family…
ENSMUSG00000090200	1700025N21Rik	28.839	2.17059	0.734201	2.9564	0.00311252	0.00832348		RIKEN cDNA 1700025N21 gene	No description available
ENSMUSG00000040086	Tnni3k	35.3931	2.1695	0.72673	2.98529	0.00283308	0.00765888		TNNI3 interacting kinase	Predicted to have protein C-terminus binding activity; protein serine/threonine kinase activity; and troponin I binding activity. Involved in regulation of cardiac conduction and regulation of heart rate. Predicted to localize to cytoplasm and nucleus. Orthologous to several human genes including FPGT-TNNI3K (FPGT-TNNI3K readthrough).
ENSMUSG00000086236	5830418P13Rik	32.7249	2.16867	0.80118	2.70685	0.00679259	0.0167328		RIKEN cDNA 5830418P13 gene	No description available
ENSMUSG00000021537	Cetn3	1151.53	2.16835	0.17882	12.1259	7.70281e-34	3.5963e-32		centrin 3	Exhibits G-protein beta/gamma-subunit complex binding activity and microtubule binding activity. Predicted to be involved in several processes, including cell division; mRNA transport; and protein transport. Localizes to centriole; ciliary basal body; and photoreceptor connecting cilium. Is expressed in several structures, including alimentary system; musculoskeletal system; nervous system; senso…
ENSMUSG00000102389	RP24-272N10.6	18.88	2.16622	0.922245	2.34885	0.0188314	0.0410682		RIKEN cDNA D630023O14 gene	No description available
ENSMUSG00000087201	Gm15261	59.1085	2.16486	0.534203	4.05251	5.0671e-05	0.000187627		predicted gene 15261	No description available
ENSMUSG00000095093	Vmn2r111	73.5377	2.16245	0.858894	2.51771	0.011812	0.0273296		vomeronasal 2, receptor 111	Predicted to have G protein-coupled receptor activity. Predicted to localize to integral component of plasma membrane.
ENSMUSG00000060017	Olfr121	38.9271	2.16233	0.882345	2.45066	0.0142593	0.0322418		olfactory receptor 121	Predicted to have olfactory receptor activity. Predicted to be involved in G protein-coupled receptor signaling pathway and sensory perception of smell. Predicted to localize to integral component of membrane. Is expressed in olfactory epithelium.
ENSMUSG00000026989	Dapl1	304.013	2.15994	0.424345	5.09006	3.57955e-07	1.79362e-06		death associated protein-like 1	Predicted to have death domain binding activity. Predicted to be involved in apoptotic signaling pathway; cellular response to amino acid starvation; and negative regulation of autophagy. Is expressed in eye epithelium; integumental system; and tongue epithelium. Orthologous to human DAPL1 (death associated protein like 1).
ENSMUSG00000047534	Mis18bp1	87.8259	2.1591	0.585943	3.68483	0.000228855	0.000765371		MIS18 binding protein 1	Predicted to have DNA binding activity. Predicted to be involved in cell cycle and cell division. Predicted to localize to condensed nuclear chromosome kinetochore. Is expressed in midbrain ventricular layer; olfactory cortex ventricular layer; and telencephalon ventricular layer. Orthologous to human MIS18BP1 (MIS18 binding protein 1).
ENSMUSG00000035984	Nme5	1407.63	2.15863	0.167935	12.854	8.17077e-38	4.576e-36		NME/NM23 family member 5	Predicted to have nucleoside diphosphate kinase activity. Involved in several processes, including epithelial cilium movement involved in extracellular fluid movement; negative regulation of oxidative stress-induced intrinsic apoptotic signaling pathway; and ventricular system development. Localizes to sperm flagellum. Is expressed in lung epithelium; nasal cavity respiratory epithelium; and naso…
ENSMUSG00000064252	Olfr329-ps	107.814	2.15765	0.54818	3.93602	8.28439e-05	0.000297562		olfactory receptor 329	Predicted to have olfactory receptor activity. Predicted to be involved in G protein-coupled receptor signaling pathway and sensory perception of smell. Predicted to localize to integral component of membrane.
ENSMUSG00000084899	Gm15344	43.5935	2.15722	0.733669	2.94032	0.00327877	0.00872715		predicted gene 15344	No description available
ENSMUSG00000021413	Prpf4b	2804.04	2.15427	0.22978	9.37535	6.89466e-21	1.30286e-19		pre-mRNA processing factor 4B	Predicted to have protein kinase activity. Predicted to be involved in protein phosphorylation. Localizes to chromosome. Is expressed in several structures, including early conceptus; oocyte; and pancreas epithelium. Orthologous to human PRPF4B (pre-mRNA processing factor 4B).
ENSMUSG00000067942	Zfp160	895.28	2.15376	0.185876	11.5871	4.79215e-31	1.87868e-29		zinc finger protein 160	Predicted to have DNA-binding transcription factor activity, RNA polymerase II-specific and RNA polymerase II cis-regulatory region sequence-specific DNA binding activity. Predicted to be involved in regulation of transcription by RNA polymerase II. Predicted to localize to nucleus. Is expressed in early conceptus; foregut; inner cell mass; and oocyte. Orthologous to several human genes including…
ENSMUSG00000104252	Pcdha4	765.602	2.153	0.244678	8.79934	1.37617e-18	2.13497e-17		protocadherin alpha 4	Exhibits calcium ion binding activity and identical protein binding activity. Predicted to be involved in cell adhesion. Localizes to endoplasmic reticulum; membrane; and synapse. Is expressed in brain.
ENSMUSG00000002944	Cd36	6549.58	2.15264	0.424503	5.07096	3.95817e-07	1.96936e-06		CD36 molecule	Exhibits lipoprotein particle binding activity; lipoteichoic acid immune receptor activity; and low-density lipoprotein particle receptor activity. Involved in several processes, including lipid transport; positive regulation of macromolecule metabolic process; and response to bacterium. Localizes to several cellular components, including brush border membrane; external side of plasma membrane; a…
ENSMUSG00000094595	Fsbp	138.779	2.15115	0.357495	6.01728	1.7737e-09	1.16694e-08		fibrinogen silencer binding protein	Predicted to have identical protein binding activity. Predicted to localize to nucleoplasm. Orthologous to human FSBP (fibrinogen silencer binding protein).
ENSMUSG00000021120	Pigh	456.213	2.15038	0.280839	7.65697	1.90374e-14	2.07863e-13		phosphatidylinositol glycan anchor biosynthesis, class H	Predicted to have phosphatidylinositol N-acetylglucosaminyltransferase activity. Predicted to be involved in GPI anchor biosynthetic process. Predicted to localize to glycosylphosphatidylinositol-N-acetylglucosaminyltransferase (GPI-GnT) complex. Is expressed in embryo. Orthologous to human PIGH (phosphatidylinositol glycan anchor biosynthesis class H).
ENSMUSG00000028082	Sh3d19	188.314	2.14992	0.285032	7.54271	4.60315e-14	4.82754e-13		SH3 domain protein D19	Predicted to have proline-rich region binding activity. Predicted to be involved in cytoskeleton organization; positive regulation of membrane protein ectodomain proteolysis; and regulation of cell morphogenesis. Predicted to localize to cytosol; nucleoplasm; and plasma membrane. Is expressed in gut; metanephros; metencephalon part of 4th ventricle choroid plexus; and olfactory epithelium. Orthol…
ENSMUSG00000077222	Gm22270	24.3457	2.14747	0.825323	2.60198	0.00926865	0.0220367		predicted gene, 22270	No description available
ENSMUSG00000046101	Mcmdc2	95.4202	2.14724	0.398447	5.38901	7.08473e-08	3.86352e-07		minichromosome maintenance domain containing 2	Predicted to have DNA replication origin binding activity and single-stranded DNA binding activity. Involved in gamete generation and meiosis I cell cycle process. Predicted to localize to MCM complex and nucleus. Orthologous to human MCMDC2 (minichromosome maintenance domain containing 2).
ENSMUSG00000024287	Thoc1	613.855	2.14489	0.32582	6.58305	4.609e-11	3.60345e-10		THO complex 1	Predicted to have DNA binding activity and RNA binding activity. Involved in negative regulation of isotype switching to IgA isotypes. Predicted to colocalize with nuclear chromosome, telomeric region. Is expressed in early conceptus and embryo. Orthologous to human THOC1 (THO complex 1).
ENSMUSG00000091945	Vmn2r114	55.8925	2.14486	0.665981	3.22061	0.0012792	0.00373625		vomeronasal 2, receptor 114	Predicted to have G protein-coupled receptor activity. Predicted to localize to integral component of plasma membrane.
ENSMUSG00000057396	Zfp759	254.789	2.14393	0.410234	5.22613	1.73099e-07	9.02513e-07		zinc finger protein 759	Predicted to have DNA-binding transcription activator activity, RNA polymerase II-specific and RNA polymerase II cis-regulatory region sequence-specific DNA binding activity. Predicted to be involved in regulation of transcription by RNA polymerase II. Predicted to localize to nucleus. Is expressed in early conceptus; inner cell mass; and oocyte. Orthologous to several human genes including ZNF20…
ENSMUSG00000067916	Gm13139	258.517	2.14358	0.355754	6.02547	1.68623e-09	1.11205e-08		zinc finger protein 991	Predicted to have DNA-binding transcription factor activity, RNA polymerase II-specific and RNA polymerase II cis-regulatory region sequence-specific DNA binding activity. Predicted to be involved in regulation of transcription by RNA polymerase II. Predicted to localize to nucleus. Is expressed in genitourinary system.
ENSMUSG00000103784	RP23-175G2.4	41.2839	2.14321	0.640174	3.34785	0.000814402	0.0024695		predicted gene, 37526	No description available
ENSMUSG00000069206	Zfp874a	341.739	2.14269	0.257709	8.3144	9.22207e-17	1.23585e-15		zinc finger protein 874a	Predicted to have DNA-binding transcription factor activity, RNA polymerase II-specific and RNA polymerase II cis-regulatory region sequence-specific DNA binding activity. Predicted to be involved in regulation of transcription by RNA polymerase II. Predicted to localize to nucleus. Orthologous to several human genes including ZNF429 (zinc finger protein 429).
ENSMUSG00000036353	P2ry12	142.17	2.14152	0.392776	5.45227	4.9732e-08	2.77578e-07		purinergic receptor P2Y, G-protein coupled 12	Exhibits G protein-coupled ADP receptor activity and G protein-coupled adenosine receptor activity. Involved in several processes, including cellular response to ATP; regulation of microglial cell migration; and substrate-dependent cell migration, cell extension. Localizes to cell body membrane and cell projection membrane. Predicted to colocalize with mitochondrion. Used to study platelet-type b…
ENSMUSG00000098905	Zfp953	376.095	2.14084	0.2388	8.96498	3.1034e-19	5.09288e-18		zinc finger protein 953	Predicted to have DNA-binding transcription factor activity, RNA polymerase II-specific and RNA polymerase II cis-regulatory region sequence-specific DNA binding activity. Predicted to be involved in regulation of transcription by RNA polymerase II. Predicted to localize to nucleus.
ENSMUSG00000048456	Olfr1448	34.1621	2.13828	0.718802	2.97478	0.00293199	0.00789429		olfactory receptor 1448	Predicted to have odorant binding activity and olfactory receptor activity. Predicted to be involved in G protein-coupled receptor signaling pathway and sensory perception of smell. Predicted to localize to integral component of membrane. Orthologous to human OR5B12 (olfactory receptor family 5 subfamily B member 12).
ENSMUSG00000027677	Ttc14	6221.14	2.1361	0.149159	14.3209	1.61984e-46	1.51541e-44		tetratricopeptide repeat domain 14	Predicted to have nucleic acid binding activity. Orthologous to human TTC14 (tetratricopeptide repeat domain 14).
ENSMUSG00000072623	Zfp9	555.953	2.13408	0.188377	11.3287	9.45493e-30	3.39416e-28		zinc finger protein 9	Predicted to have DNA-binding transcription repressor activity, RNA polymerase II-specific and RNA polymerase II transcription regulatory region sequence-specific DNA binding activity. Predicted to be involved in negative regulation of transcription by RNA polymerase II. Predicted to localize to nuclear chromatin. Is expressed in branchial arch; early conceptus; and genitourinary system. Ortholog…
ENSMUSG00000034607	Pof1b	1501.65	2.13237	0.291627	7.31198	2.63235e-13	2.56566e-12		premature ovarian failure 1B	Predicted to have actin filament binding activity. Predicted to be involved in actin filament organization; bicellular tight junction assembly; and epithelial cell morphogenesis. Predicted to localize to several cellular components, including actin filament; adherens junction; and bicellular tight junction. Is expressed in several structures, including alimentary system; genitourinary system; nos…
ENSMUSG00000104383	WI1-1981I9.5	113.126	2.13224	0.504773	4.22415	2.39845e-05	9.35517e-05		predicted gene, 37553	No description available
ENSMUSG00000085206	Gm13380	31.3637	2.1312	0.685391	3.10947	0.00187425	0.00529273		predicted gene 13380	No description available
ENSMUSG00000087153	Gm6483	58.1589	2.13036	0.482823	4.41231	1.02273e-05	4.21762e-05		predicted gene 6483	No description available
ENSMUSG00000085229	Gm11672	22.3639	2.12972	0.907455	2.34691	0.0189298	0.0412718		predicted gene 11672	No description available
ENSMUSG00000043419	Chd3os	226.611	2.12726	0.259905	8.18476	2.72851e-16	3.49165e-15		ring finger protein 227	Predicted to have metal ion binding activity. Is expressed in brain and spinal cord. Orthologous to human RNF227 (ring finger protein 227).
ENSMUSG00000072618	Gm10384	35.3782	2.12392	0.919219	2.31057	0.0208569	0.0449222		predicted gene 10384	No description available
ENSMUSG00000031367	Ap1s2	465.454	2.12257	0.233787	9.07907	1.0951e-19	1.86658e-18		adaptor-related protein complex 1, sigma 2 subunit	Involved in several processes, including adipose tissue development; synaptic vesicle budding from endosome; and visual learning. Predicted to localize to Golgi apparatus. Is expressed in mesonephros and urinary system. Used to study syndromic X-linked intellectual disability 5. Human ortholog(s) of this gene implicated in syndromic X-linked intellectual disability 5. Orthologous to human AP1S2 (…
ENSMUSG00000047735	Samd9l	1763.28	2.12201	0.200015	10.6093	2.6978e-26	7.66746e-25		sterile alpha motif domain containing 9-like	Involved in several processes, including common myeloid progenitor cell proliferation; endosomal vesicle fusion; and hematopoietic or lymphoid organ development. Localizes to early endosome. Is expressed in several structures, including brain; genitourinary system; gut; hemolymphoid system gland; and liver and biliary system. Used to study myelodysplastic syndrome. Orthologous to human SAMD9L (st…
ENSMUSG00000103742	RP23-50E17.1	71.6306	2.12168	0.48918	4.33721	1.44301e-05	5.83777e-05		predicted gene, 38240	No description available
ENSMUSG00000085669	Gm14817	25.8684	2.12065	0.740825	2.86255	0.00420245	0.0108797		predicted gene 14817	No description available
ENSMUSG00000032103	Pus3	500.666	2.12007	0.258817	8.19137	2.58263e-16	3.31355e-15		pseudouridine synthase 3	Exhibits pseudouridine synthase activity. Involved in tRNA pseudouridine synthesis. Predicted to localize to cytoplasm and nucleus. Is expressed in several structures, including alimentary system; heart ventricle; pharyngo-tympanic tube; pituitary gland; and vertebral axis musculature. Human ortholog(s) of this gene implicated in autosomal recessive non-syndromic intellectual disability. Ortholog…
ENSMUSG00000072944	Nup62cl	159.767	2.11998	0.440994	4.80727	1.53003e-06	7.06331e-06		nucleoporin 62 C-terminal like	Predicted to have phospholipid binding activity. Predicted to be involved in RNA export from nucleus and protein import into nucleus. Predicted to localize to nuclear pore central transport channel. Orthologous to human NUP62CL (nucleoporin 62 C-terminal like).
ENSMUSG00000041238	Rbbp8	1466.27	2.11934	0.180464	11.7439	7.59382e-32	3.11032e-30		retinoblastoma binding protein 8, endonuclease	Predicted to have several functions, including DNA binding activity; RNA polymerase II repressing transcription factor binding activity; and transcription corepressor activity. Involved in G1/S transition of mitotic cell cycle and blastocyst hatching. Predicted to localize to nucleoplasm; site of double-strand break; and transcription repressor complex. Human ortholog(s) of this gene implicated i…
ENSMUSG00000102181	RP24-234L7.1	257.091	2.1177	0.360874	5.86824	4.40435e-09	2.77851e-08		predicted gene, 37190	No description available
ENSMUSG00000016493	Cd46	640.482	2.1139	0.218888	9.65746	4.57053e-22	9.5826e-21		CD46 antigen, complement regulatory protein	Predicted to contribute to endopeptidase activity. Predicted to be involved in several processes, including positive regulation of T cell activation; positive regulation of macromolecule metabolic process; and regulation of signal transduction. Predicted to localize to several cellular components, including Golgi apparatus; basolateral plasma membrane; and inner acrosomal membrane. Is expressed i…
ENSMUSG00000072692	Rpl37rt	144.955	2.11374	0.856441	2.46805	0.013585	0.0309009		ribosomal protein L37, retrotransposed	Predicted to have metal ion binding activity and rRNA binding activity. Predicted to be involved in translation. Predicted to localize to ribosome. Orthologous to human RPL37 (ribosomal protein L37).
ENSMUSG00000073374	C030034I22Rik	498.159	2.11266	0.219471	9.62616	6.20047e-22	1.28365e-20		RIKEN cDNA C030034I22 gene	No description available
ENSMUSG00000058173	Smco4	266.051	2.11197	0.361834	5.83685	5.31959e-09	3.32868e-08		single-pass membrane protein with coiled-coil domains 4	Predicted to localize to integral component of membrane. Orthologous to human SMCO4 (single-pass membrane protein with coiled-coil domains 4).
ENSMUSG00000001774	Chordc1	1533.48	2.11055	0.13223	15.9611	2.38333e-57	3.92423e-55		cysteine and histidine-rich domain (CHORD)-containing, zinc-binding protein 1	Exhibits ADP binding activity; ATP binding activity; and zinc ion binding activity. Involved in several processes, including negative regulation of Rho-dependent protein serine/threonine kinase activity; regulation of cellular response to heat; and regulation of centrosome duplication. Is expressed in brain; olfactory epithelium; trigeminal ganglion; and vomeronasal organ. Used to study chronic m…
ENSMUSG00000087492	Gm15700	20.6988	2.1093	0.796046	2.64971	0.00805598	0.0194531		predicted gene 15700	No description available
ENSMUSG00000081519	Gm13331	57.7684	2.10725	0.663158	3.1776	0.00148499	0.0042796		predicted gene 13331	No description available
ENSMUSG00000097940	Gm21392	80.9466	2.10629	0.4565	4.61399	3.95006e-06	1.72854e-05		predicted gene, 21392	No description available
ENSMUSG00000104145	RP23-44N5.3	210.04	2.10481	0.396184	5.31271	1.08007e-07	5.76957e-07		RIKEN cDNA D130019J16 gene	No description available
ENSMUSG00000087113	Gm11714	75.9845	2.09709	0.48112	4.35876	1.30799e-05	5.3229e-05		predicted gene 11714	No description available
ENSMUSG00000095373	Olfr705	68.4707	2.09697	0.44863	4.67416	2.95162e-06	1.31066e-05		0	0
ENSMUSG00000092309	4930518C09Rik	52.6971	2.09624	0.644541	3.2523	0.00114475	0.00337992		RIKEN cDNA 4930518C09 gene	No description available
ENSMUSG00000085201	Nr6a1os	42.8281	2.09604	0.835447	2.50888	0.0121115	0.0279508		nuclear receptor subfamily 6, group A, member 1, opposite strand	No description available
ENSMUSG00000040467	4921522P10Rik	94.0574	2.09592	0.381207	5.49812	3.83859e-08	2.17444e-07		RIKEN cDNA 4921522P10 gene	No description available
ENSMUSG00000079508	Apoo	647.573	2.09537	0.201287	10.4098	2.23606e-25	5.9511e-24		apolipoprotein O	Predicted to be involved in cristae formation. Localizes to mitochondrion. Is expressed in liver left lobe and liver right lobe. Orthologous to human APOO (apolipoprotein O).
ENSMUSG00000004948	Zp3	21.1862	2.09395	0.836169	2.50422	0.012272	0.0282817		zona pellucida glycoprotein 3	Exhibits receptor ligand activity. Involved in several processes, including binding activity of sperm to zona pellucida; oogenesis; and regulation of gene expression. Localizes to collagen-containing extracellular matrix and plasma membrane. Is expressed in ovary and testis. Orthologous to several human genes including ZP3 (zona pellucida glycoprotein 3).
ENSMUSG00000079698	Vmn2r93	90.6162	2.09393	0.85557	2.44742	0.0143885	0.032507		vomeronasal 2, receptor 93	Predicted to have G protein-coupled receptor activity. Predicted to localize to integral component of plasma membrane.
ENSMUSG00000091786	Gm8425	111.46	2.09357	0.455826	4.59292	4.37084e-06	1.90289e-05		predicted gene 8425	No description available
ENSMUSG00000079317	Trappc2	631.233	2.09245	0.194059	10.7825	4.1619e-27	1.24897e-25		trafficking protein particle complex 2	Predicted to have ion channel binding activity and transcription factor binding activity. Predicted to be involved in endoplasmic reticulum to Golgi vesicle-mediated transport; regulation of transcription, DNA-templated; and skeletal system development. Localizes to TRAPP complex. Is expressed in cranial ganglion; dorsal root ganglion; and ventral grey horn. Human ortholog(s) of this gene implica…
ENSMUSG00000104018	RP24-300L5.1	121.342	2.09223	0.504229	4.14936	3.334e-05	0.00012721		RIKEN cDNA 4833412K13 gene	No description available
ENSMUSG00000074472	Zfp872	68.4213	2.08892	0.479397	4.35739	1.31625e-05	5.35213e-05		zinc finger protein 872	Predicted to have DNA-binding transcription factor activity, RNA polymerase II-specific and RNA polymerase II cis-regulatory region sequence-specific DNA binding activity. Predicted to be involved in regulation of transcription by RNA polymerase II. Predicted to localize to nucleus. Orthologous to human ZNF490 (zinc finger protein 490) and ZNF709 (zinc finger protein 709).
ENSMUSG00000024349	Tmem173	135.731	2.08822	0.46826	4.45952	8.21432e-06	3.43104e-05		stimulator of interferon response cGAMP interactor 1	Exhibits cyclic-GMP-AMP binding activity; cyclic-di-GMP binding activity; and ubiquitin protein ligase binding activity. Involved in several processes, including defense response to other organism; macroautophagy; and positive regulation of gene expression. Localizes to several cellular components, including autophagosome; perinuclear region of cytoplasm; and peroxisome. Human ortholog(s) of this…
ENSMUSG00000021886	Gpr65	71.651	2.08789	0.52442	3.98133	6.85296e-05	0.000248904		G-protein coupled receptor 65	Predicted to have G protein-coupled receptor activity. Predicted to be involved in several processes, including G protein-coupled receptor signaling pathway; activation of GTPase activity; and positive regulation of Rho protein signal transduction. Predicted to localize to integral component of plasma membrane. Is expressed in several structures, including alimentary system; brain; genitourinary …
ENSMUSG00000022659	Gcsam	23.5813	2.08492	0.775121	2.6898	0.00714946	0.0175037		germinal center associated, signaling and motility	Predicted to have actin binding activity; myosin II binding activity; and protein kinase binding activity. Predicted to be involved in negative regulation of lymphocyte migration and regulation of B cell receptor signaling pathway. Predicted to localize to cytoplasm and plasma membrane. Is expressed in several structures, including alimentary system; brain; genitourinary system; hemolymphoid syst…
ENSMUSG00000054951	9130008F23Rik	71.3194	2.08391	0.514804	4.04797	5.16635e-05	0.000190959		RIKEN cDNA 9130008F23 gene	Involved in blastocyst hatching. Is expressed in early conceptus. Orthologous to human C6orf141 (chromosome 6 open reading frame 141).
ENSMUSG00000103049	RP24-252G15.3	137.387	2.08379	0.314173	6.63263	3.29762e-11	2.61957e-10		predicted gene, 37311	No description available
ENSMUSG00000015759	Cnih1	1395.79	2.08205	0.153281	13.5832	5.03603e-42	3.64751e-40		cornichon family AMPA receptor auxiliary protein 1	Predicted to be involved in vesicle-mediated transport. Predicted to localize to Golgi apparatus; endoplasmic reticulum; and integral component of membrane. Is expressed in several structures, including alimentary system; genitourinary system; nervous system; respiratory system; and sensory organ. Orthologous to human CNIH1 (cornichon family AMPA receptor auxiliary protein 1).
ENSMUSG00000034560	A230046K03Rik	2157.47	2.08099	0.24523	8.48589	2.14076e-17	3.03865e-16		WASH complex subunit 4	Involved in endosomal transport. Localizes to WASH complex and endosome. Predicted to colocalize with BLOC-1 complex. Is expressed in early conceptus and oocyte. Human ortholog(s) of this gene implicated in autosomal recessive non-syndromic intellectual disability. Orthologous to human WASHC4 (WASH complex subunit 4).
ENSMUSG00000044594	Serpinb3a	172.309	2.0787	0.70991	2.92812	0.0034102	0.00904461		serine (or cysteine) peptidase inhibitor, clade B (ovalbumin), member 3A	Predicted to have protease binding activity and serine-type endopeptidase inhibitor activity. Predicted to be involved in negative regulation of endopeptidase activity and protection from natural killer cell mediated cytotoxicity. Predicted to localize to extracellular space. Orthologous to human SERPINB3 (serpin family B member 3) and SERPINB4 (serpin family B member 4).
ENSMUSG00000078578	Ube2d3	1385.27	2.07814	0.294412	7.05862	1.68165e-12	1.51416e-11		ubiquitin-conjugating enzyme E2D 3	Predicted to have ubiquitin conjugating enzyme activity. Involved in proteasome-mediated ubiquitin-dependent protein catabolic process. Predicted to localize to nucleus. Is expressed in inner cell mass and trophectoderm. Orthologous to human UBE2D3 (ubiquitin conjugating enzyme E2 D3).
ENSMUSG00000024056	Ndc80	70.9033	2.0765	0.460776	4.50654	6.58943e-06	2.7968e-05		NDC80 kinetochore complex component	Exhibits cyclin binding activity. Involved in several processes, including kinetochore organization; meiosis I cell cycle process; and regulation of protein stability. Localizes to centrosome; cytoplasm; and kinetochore. Orthologous to human NDC80 (NDC80 kinetochore complex component).
ENSMUSG00000102391	RP24-227F14.4	40.8274	2.07607	0.589985	3.51885	0.000433417	0.00138034		predicted gene, 37578	No description available
ENSMUSG00000080237	Gm14239	63.7377	2.07437	0.488864	4.24324	2.20312e-05	8.63831e-05		predicted gene 14239	No description available
ENSMUSG00000021390	Ogn	2636.91	2.07395	0.190217	10.903	1.11468e-27	3.48927e-26		osteoglycin	Predicted to have extracellular matrix structural constituent conferring compression resistance and growth factor activity. Localizes to collagen-containing extracellular matrix and extracellular space. Is expressed in several structures, including alimentary system; brain; embryo mesenchyme; genitourinary system; and skeleton. Orthologous to human OGN (osteoglycin).
ENSMUSG00000104325	RP23-392C14.1	113.821	2.07297	0.403413	5.13858	2.76824e-07	1.40737e-06		predicted gene, 37321	No description available
ENSMUSG00000085786	Gm15987	901.192	2.0726	0.666278	3.11071	0.00186639	0.00527173		predicted gene 15987	No description available
ENSMUSG00000104469	RP23-16D16.5	204.731	2.07211	0.280553	7.38579	1.51552e-13	1.51752e-12		predicted gene, 37663	No description available
ENSMUSG00000018239	Zcchc10	215.014	2.07189	0.478583	4.32921	1.49644e-05	6.03512e-05		zinc finger, CCHC domain containing 10	Predicted to have nucleic acid binding activity and zinc ion binding activity. Is expressed in central nervous system; early embryo; and sensory organ. Orthologous to human ZCCHC10 (zinc finger CCHC-type containing 10).
ENSMUSG00000062198	2700097O09Rik	426.483	2.07188	0.215411	9.61828	6.69392e-22	1.38348e-20		RIKEN cDNA 2700097O09 gene	Predicted to have methyltransferase activity. Is expressed in several structures, including adipose tissue; alimentary system; genitourinary system; immune system; and nervous system.
ENSMUSG00000031684	Slc10a7	559.444	2.07167	0.362018	5.72256	1.04929e-08	6.33779e-08		solute carrier family 10 (sodium/bile acid cotransporter family), member 7	Predicted to have bile acid transmembrane transporter activity. Involved in bone development and heparin biosynthetic process. Predicted to localize to Golgi apparatus; endoplasmic reticulum; and intrinsic component of plasma membrane. Is expressed in several structures, including alimentary system; hypertrophic cartilage zone; limb segment; trabecular myocardium; and vertebral cartilage condensa…
ENSMUSG00000087412	Gm15501	114.416	2.0688	0.451907	4.57794	4.6958e-06	2.03611e-05		predicted pseudogene 15501	Orthologous to human RPS8 (ribosomal protein S8).
ENSMUSG00000009092	Derl3	273.749	2.06543	0.401669	5.14211	2.71676e-07	1.38319e-06		Der1-like domain family, member 3	Predicted to have misfolded protein binding activity and ubiquitin-specific protease binding activity. Predicted to be involved in cellular protein metabolic process; endoplasmic reticulum unfolded protein response; and negative regulation of retrograde protein transport, ER to cytosol. Predicted to colocalize with signal recognition particle and signal recognition particle receptor complex. Is e…
ENSMUSG00000029269	Sult1b1	678.586	2.06339	0.193027	10.6896	1.13824e-26	3.34174e-25		sulfotransferase family 1B, member 1	Exhibits aryl sulfotransferase activity. Involved in sulfation. Predicted to localize to cytosol. Orthologous to human SULT1B1 (sulfotransferase family 1B member 1).
ENSMUSG00000073647	Gm10557	268.037	2.06115	0.273077	7.54786	4.42453e-14	4.65206e-13		predicted gene 10557	No description available
ENSMUSG00000103343	RP24-188H2.3	143.503	2.06021	0.372571	5.52973	3.20729e-08	1.8328e-07		predicted gene, 37052	No description available
ENSMUSG00000073962	Olfr576	57.0497	2.05977	0.687647	2.99539	0.00274095	0.00743504		olfactory receptor 576	Predicted to have olfactory receptor activity. Predicted to be involved in G protein-coupled receptor signaling pathway and sensory perception of smell. Predicted to localize to integral component of membrane and plasma membrane. Orthologous to human OR51A7 (olfactory receptor family 51 subfamily A member 7).
ENSMUSG00000102148	RP23-329B6.2	99.7774	2.05912	0.554354	3.71444	0.000203652	0.000686381		predicted gene, 38059	No description available
ENSMUSG00000069074	Gm10258	174.965	2.05883	0.347299	5.92812	3.06431e-09	1.96629e-08		predicted gene 10258	No description available
ENSMUSG00000087312	Gm13833	52.2094	2.05781	0.507979	4.05098	5.10033e-05	0.000188744		predicted gene 13833	No description available
ENSMUSG00000086212	Mkln1os	195.175	2.05656	0.279989	7.34513	2.05566e-13	2.02435e-12		muskelin 1, intracellular mediator containing kelch motifs, opposite strand	No description available
ENSMUSG00000104343	RP23-250O14.1	154.693	2.05578	0.420562	4.88818	1.01772e-06	4.81066e-06		RIKEN cDNA 5730408A14 gene	No description available
ENSMUSG00000088226	Gm22596	18.5063	2.05536	0.833322	2.46647	0.0136452	0.0310208		predicted gene, 22596	No description available
ENSMUSG00000024480	Ap3s1	444.029	2.05497	0.296193	6.93794	3.97865e-12	3.45273e-11		adaptor-related protein complex 3, sigma 1 subunit	Involved in anterograde synaptic vesicle transport. Localizes to membrane. Is expressed in alimentary system; brain; genitourinary system; skin; and thymus. Orthologous to human AP3S1 (adaptor related protein complex 3 subunit sigma 1).
ENSMUSG00000100622	RP24-447G12.2	37.2846	2.05447	0.702837	2.92311	0.0034655	0.00917351		predicted gene, 20379	No description available
ENSMUSG00000103696	RP23-27C10.2	218.886	2.05388	0.320856	6.40126	1.54102e-10	1.13816e-09		predicted gene, 37531	No description available
ENSMUSG00000032181	Scg3	533.347	2.05209	0.404051	5.07877	3.79884e-07	1.89543e-06		secretogranin III	Involved in protein localization to secretory granule. Localizes to secretory granule membrane. Is expressed in several structures, including adrenal gland; alimentary system; eye; genitourinary system; and nervous system. Orthologous to human SCG3 (secretogranin III).
ENSMUSG00000095961	Vmn2r102	164.174	2.04583	0.526147	3.88831	0.000100943	0.000357483		vomeronasal 2, receptor 102	Predicted to have G protein-coupled receptor activity. Predicted to localize to integral component of plasma membrane.
ENSMUSG00000098496	1810026B05Rik	1371.42	2.04482	0.15108	13.5347	9.76041e-42	6.96712e-40		0	0
ENSMUSG00000029439	Sfswap	1427.85	2.04393	0.220983	9.24925	2.26064e-20	4.08138e-19		splicing factor SWAP	Predicted to have RNA binding activity. Involved in alternative mRNA splicing, via spliceosome and mRNA 5'-splice site recognition. Predicted to localize to nucleus. Is expressed in central nervous system and retina. Orthologous to human SFSWAP (splicing factor SWAP).
ENSMUSG00000068816	Olfr152	70.8107	2.04337	0.570897	3.57923	0.000344602	0.00111663		olfactory receptor 152	Predicted to have odorant binding activity and olfactory receptor activity. Predicted to be involved in G protein-coupled receptor signaling pathway and sensory perception of smell. Predicted to localize to integral component of membrane. Orthologous to human OR5I1 (olfactory receptor family 5 subfamily I member 1).
ENSMUSG00000056316	Gm9996	62.7884	2.04071	0.492359	4.14475	3.40179e-05	0.000129397		predicted gene 9996	No description available
ENSMUSG00000021012	Zc3h14	4603.16	2.04067	0.174736	11.6786	1.6398e-31	6.61759e-30		zinc finger CCCH type containing 14	Predicted to have poly(A) binding activity. Predicted to be involved in negative regulation of mRNA polyadenylation and regulation of mRNA stability. Localizes to nuclear speck. Is expressed in cerebral cortex. Human ortholog(s) of this gene implicated in autosomal recessive non-syndromic intellectual disability. Orthologous to human ZC3H14 (zinc finger CCCH-type containing 14).
ENSMUSG00000102621	RP23-288J11.2	105.735	2.0406	0.391928	5.20658	1.92349e-07	9.96149e-07		predicted gene, 37674	No description available
ENSMUSG00000102420	RP24-204F1.1	693.723	2.04051	0.189141	10.7883	3.91069e-27	1.17788e-25		predicted gene, 37464	No description available
ENSMUSG00000028098	Rnf115	1001.9	2.04	0.243812	8.3671	5.9055e-17	8.06715e-16		ring finger protein 115	Exhibits ubiquitin protein ligase activity. Involved in protein K48-linked ubiquitination and protein K63-linked ubiquitination. Localizes to cytosol. Is expressed in genitourinary system. Orthologous to human RNF115 (ring finger protein 115).
ENSMUSG00000039601	Rcan2	215.624	2.0398	0.307492	6.63366	3.27455e-11	2.60382e-10		regulator of calcineurin 2	Predicted to have calcium-dependent protein serine/threonine phosphatase regulator activity. Involved in several processes, including calcineurin-NFAT signaling cascade; locomotion involved in locomotory behavior; and short-term memory. Predicted to localize to cytoplasm. Is expressed in central nervous system; heart; and retina. Orthologous to human RCAN2 (regulator of calcineurin 2).
ENSMUSG00000100950	Taar7f	121.827	2.03974	0.391291	5.21285	1.85961e-07	9.65292e-07		trace amine-associated receptor 7F	Exhibits trace-amine receptor activity. Involved in sensory perception of chemical stimulus. Predicted to localize to integral component of membrane and plasma membrane.
ENSMUSG00000102293	RP23-26I10.4	41.8589	2.03893	0.634994	3.21094	0.001323	0.00385551		predicted gene, 37541	No description available
ENSMUSG00000082457	Gm13776	18.5915	2.03854	0.877478	2.32318	0.0201696	0.0436667		predicted gene 13776	No description available
ENSMUSG00000022091	Sorbs3	1494.57	2.03686	0.789613	2.57957	0.0098923	0.0233643		sorbin and SH3 domain containing 3	Exhibits transcription factor binding activity. Involved in cell-substrate adhesion; negative regulation of transcription by RNA polymerase II; and positive regulation of MAPK cascade. Localizes to cytoplasm; focal adhesion; and nucleus. Is expressed in several structures, including branchial arch; eye; gonad; heart; and hindbrain. Orthologous to human SORBS3 (sorbin and SH3 domain containing 3).
ENSMUSG00000045364	Ifne	77.2472	2.03672	0.722117	2.82049	0.0047951	0.0122433		interferon epsilon	Predicted to have cytokine activity and type I interferon receptor binding activity. Involved in defense response to bacterium and defense response to virus. Predicted to localize to extracellular space. Is expressed in diencephalon floor plate and midbrain floor plate. Orthologous to human IFNE (interferon epsilon).
ENSMUSG00000078878	Gm14305	403.373	2.03538	0.308359	6.60069	4.09235e-11	3.21786e-10		predicted gene 14305	Orthologous to human ZNF101 (zinc finger protein 101).
ENSMUSG00000049625	Tifab	53.5026	2.03438	0.751886	2.70571	0.00681587	0.0167795		TRAF-interacting protein with forkhead-associated domain, family member B	Predicted to be involved in several processes, including animal organ morphogenesis; cranial nerve development; and hard palate morphogenesis. Orthologous to human TIFAB (TIFA inhibitor).
ENSMUSG00000027806	Tsc22d2	1525.28	2.0333	0.179605	11.321	1.03284e-29	3.70233e-28		TSC22 domain family, member 2	Involved in response to osmotic stress. Orthologous to human TSC22D2 (TSC22 domain family member 2).
ENSMUSG00000021018	Polr2h	206.607	2.03086	0.396898	5.11683	3.10718e-07	1.56807e-06		polymerase (RNA) II (DNA directed) polypeptide H	Predicted to have single-stranded DNA binding activity. Predicted to be involved in transcription by RNA polymerase II. Predicted to localize to nuclear DNA-directed RNA polymerase complex and protein-DNA complex. Is expressed in several structures, including alimentary system; brain; genitourinary system; integumental system; and nose. Orthologous to human POLR2H (RNA polymerase II, I and III su…
ENSMUSG00000089651	Gm16353	40.3882	2.03007	0.692895	2.92984	0.00339138	0.00900069		predicted gene 16353	No description available
ENSMUSG00000019779	Frk	1458.83	2.02984	0.164722	12.3229	6.8238e-35	3.35058e-33		fyn-related kinase	Predicted to have non-membrane spanning protein tyrosine kinase activity and signaling receptor binding activity. Predicted to be involved in several processes, including innate immune response; negative regulation of transcription by RNA polymerase II; and peptidyl-tyrosine autophosphorylation. Predicted to localize to cytosol; extrinsic component of cytoplasmic side of plasma membrane; and nucl…
ENSMUSG00000103916	RP23-239I17.4	72.0611	2.02968	0.446113	4.54971	5.37205e-06	2.31027e-05		predicted gene, 38071	No description available
ENSMUSG00000033849	B3galt2	5321.91	2.02909	0.161998	12.5254	5.42083e-36	2.80091e-34		UDP-Gal:betaGlcNAc beta 1,3-galactosyltransferase, polypeptide 2	Exhibits UDP-galactose:beta-N-acetylglucosamine beta-1,3-galactosyltransferase activity. Involved in oligosaccharide biosynthetic process. Predicted to localize to Golgi apparatus. Is expressed in several structures, including alimentary system; brain; male reproductive gland or organ; respiratory system; and sensory organ. Orthologous to human B3GALT2 (beta-1,3-galactosyltransferase 2).
ENSMUSG00000042043	Tbca	2033.11	2.02793	0.151895	13.3509	1.16973e-40	7.7453e-39		tubulin cofactor A	Predicted to have tubulin binding activity. Predicted to be involved in protein folding and tubulin complex assembly. Predicted to localize to cytosol; microtubule cytoskeleton; and nucleolus. Is expressed in diencephalon lateral wall mantle layer; hypothalamus mantle layer; medulla oblongata basal plate mantle layer; pons mantle layer; and spinal cord ventricular layer. Orthologous to human TBCA…
ENSMUSG00000051590	Map3k19	178.893	2.02789	0.560365	3.61888	0.000295884	0.000970225		mitogen-activated protein kinase kinase kinase 19	Predicted to have ATP binding activity and protein serine/threonine kinase activity. Predicted to be involved in protein phosphorylation. Is expressed in brain and spinal cord ventricular layer. Orthologous to human MAP3K19 (mitogen-activated protein kinase kinase kinase 19).
ENSMUSG00000057440	Mpp7	1175.54	2.02771	0.148358	13.6677	1.584e-42	1.19638e-40		membrane protein, palmitoylated 7 (MAGUK p55 subfamily member 7)	Predicted to have molecular adaptor activity and protein domain specific binding activity. Predicted to be involved in bicellular tight junction assembly; positive regulation of protein-containing complex assembly; and protein localization to adherens junction. Predicted to localize to MPP7-DLG1-LIN7 complex; bicellular tight junction; and nucleoplasm. Orthologous to human MPP7 (membrane palmitoy…
ENSMUSG00000071342	Lsmem1	74.2059	2.02713	0.862622	2.34996	0.0187755	0.0409608		leucine-rich single-pass membrane protein 1	Predicted to localize to cytosol. Orthologous to human LSMEM1 (leucine rich single-pass membrane protein 1).
ENSMUSG00000054391	4930517O19Rik	28.4113	2.0265	0.739166	2.74161	0.00611394	0.0152297		RIKEN cDNA 4930517O19 gene	No description available
ENSMUSG00000053907	Mat2a	2904.2	2.02465	0.176378	11.479	1.6819e-30	6.31302e-29		methionine adenosyltransferase II, alpha	Exhibits methionine adenosyltransferase activity. Involved in S-adenosylmethionine biosynthetic process and cellular response to leukemia inhibitory factor. Predicted to localize to cytosol and methionine adenosyltransferase complex. Is expressed in eye; gut; male reproductive gland or organ; metanephros; and nervous system. Orthologous to human MAT2A (methionine adenosyltransferase 2A).
ENSMUSG00000051444	Bbs12	337.07	2.0245	0.246383	8.2169	2.08827e-16	2.70173e-15		Bardet-Biedl syndrome 12 (human)	Predicted to have ATP binding activity. Involved in several processes, including intraciliary transport; negative regulation of fat cell differentiation; and photoreceptor cell maintenance. Predicted to localize to cilium. Human ortholog(s) of this gene implicated in Bardet-Biedl syndrome 12. Orthologous to human BBS12 (Bardet-Biedl syndrome 12).
ENSMUSG00000036502	Tmem255a	97.886	2.02435	0.523378	3.86785	0.000109798	0.000386847		transmembrane protein 255A	Involved in response to bacterium. Predicted to localize to integral component of membrane. Is expressed in several structures, including genitourinary system. Orthologous to human TMEM255A (transmembrane protein 255A).
ENSMUSG00000104037	RP24-151O6.1	241.286	2.02256	0.276945	7.30311	2.81181e-13	2.73303e-12		predicted gene, 37776	No description available
ENSMUSG00000046434	Hnrnpa1	3029.56	2.02254	0.120427	16.7947	2.66868e-63	5.49258e-61		heterogeneous nuclear ribonucleoprotein A1	Predicted to have RNA binding activity. Involved in alternative mRNA splicing, via spliceosome. Localizes to nucleus. Is expressed in 1-cell stage embryo; central nervous system; sensory organ; thymus; and tooth. Human ortholog(s) of this gene implicated in amyotrophic lateral sclerosis type 20; inclusion body myopathy with early-onset Paget disease of bone with or without frontotemporal dementia…
ENSMUSG00000026761	Orc4	1622.8	2.02161	0.211075	9.57772	9.92094e-22	2.01503e-20		origin recognition complex, subunit 4	Predicted to have DNA replication origin binding activity and nucleotide binding activity. Predicted to be involved in DNA replication initiation. Predicted to colocalize with nuclear chromosome, telomeric region. Is expressed in brain; embryo; and pancreas epithelium. Human ortholog(s) of this gene implicated in Meier-Gorlin syndrome 2. Orthologous to human ORC4 (origin recognition complex subun…
ENSMUSG00000102922	RP23-284K5.1	21.9803	2.02031	0.769666	2.62492	0.00866699	0.0207621		predicted gene, 34176	No description available
ENSMUSG00000055447	Cd47	5602.5	2.0199	0.134436	15.025	5.036e-51	6.00865e-49		CD47 antigen (Rh-related antigen, integrin-associated signal transducer)	Predicted to have protein binding activity involved in heterotypic cell-cell adhesion and thrombospondin receptor activity. Involved in several processes, including monocyte aggregation; opsonization; and regulation of nitric oxide biosynthetic process. Localizes to extracellular exosome and integral component of plasma membrane. Is expressed in several structures, including alimentary system; ce…
ENSMUSG00000070729	Gm12966	16.4978	2.01937	0.886931	2.2768	0.022798	0.0484942		predicted gene 12966	No description available
ENSMUSG00000041685	Fcho2	2451.61	2.01863	0.226755	8.90225	5.4725e-19	8.77091e-18		FCH domain only 2	Exhibits identical protein binding activity; phosphatidylinositol-4,5-bisphosphate binding activity; and phosphatidylserine binding activity. Involved in membrane invagination; protein localization to plasma membrane; and synaptic vesicle endocytosis. Localizes to clathrin-coated pit and clathrin-coated vesicle. Is expressed in endolymphatic appendage and head. Orthologous to human FCHO2 (FCH and…
ENSMUSG00000083257	Gm15568	81.3325	2.01832	0.433636	4.6544	3.24927e-06	1.43458e-05		predicted gene 15568	No description available
ENSMUSG00000090397	Gm17096	43.6354	2.01769	0.537422	3.7544	0.000173761	0.000593081		predicted gene 17096	No description available
ENSMUSG00000102732	RP23-346I1.2	194.294	2.01764	0.302895	6.66117	2.7165e-11	2.17619e-10		predicted gene, 37342	No description available
ENSMUSG00000102343	RP23-333I7.1	84.0769	2.01523	0.467154	4.31384	1.60443e-05	6.43178e-05		predicted gene, 37381	No description available
ENSMUSG00000026097	Ormdl1	558.394	2.01515	0.208661	9.6575	4.56862e-22	9.5826e-21		ORM1-like 1 (S. cerevisiae)	Involved in several processes, including motor behavior; regulation of ceramide biosynthetic process; and sphingomyelin biosynthetic process. Predicted to localize to SPOTS complex and endoplasmic reticulum. Orthologous to human ORMDL1 (ORMDL sphingolipid biosynthesis regulator 1).
ENSMUSG00000044055	Otos	29.9123	2.0149	0.819889	2.45753	0.0139896	0.0316812		otospiralin	Involved in sensory perception of sound. Predicted to localize to extracellular region. Is expressed in inner ear mesenchyme and spiral ligament. Orthologous to human OTOS (otospiralin).
ENSMUSG00000075272	Ttc30a2	23.0063	2.01456	0.83824	2.40333	0.0162467	0.0361658		tetratricopeptide repeat domain 30A2	Predicted to have intraciliary transport particle B binding activity. Predicted to be involved in intraciliary transport. Localizes to intraciliary transport particle B. Is expressed in several structures, including adrenal gland; aorta; brain; gut; and male reproductive gland or organ. Orthologous to several human genes including TTC30B (tetratricopeptide repeat domain 30B).
ENSMUSG00000103171	DNAJC19	177.222	2.01337	0.276196	7.28964	3.10776e-13	3.00766e-12		0	0
ENSMUSG00000021276	Cinp	199.413	2.01233	0.282047	7.13474	9.69685e-13	8.96306e-12		cyclin-dependent kinase 2 interacting protein	Predicted to be involved in several processes, including DNA repair; DNA replication; and cell division. Predicted to localize to nucleus. Is expressed in several structures, including alimentary system; cardiovascular system; central nervous system; reproductive system; and respiratory system. Orthologous to human CINP (cyclin dependent kinase 2 interacting protein).
ENSMUSG00000045792	Olfr578	45.5829	2.01193	0.623091	3.22895	0.00124245	0.00363924		olfactory receptor 578	Predicted to have olfactory receptor activity. Predicted to be involved in G protein-coupled receptor signaling pathway and sensory perception of smell. Predicted to localize to integral component of membrane and plasma membrane. Is expressed in olfactory epithelium. Orthologous to human OR51G1 (olfactory receptor family 51 subfamily G member 1).
ENSMUSG00000050195	Scd4	43.5612	2.01139	0.624797	3.21927	0.00128517	0.00375279		stearoyl-coenzyme A desaturase 4	Exhibits palmitoyl-CoA 9-desaturase activity and stearoyl-CoA 9-desaturase activity. Involved in cellular response to nutrient and monounsaturated fatty acid biosynthetic process. Localizes to integral component of membrane. Orthologous to human SCD (stearoyl-CoA desaturase).
ENSMUSG00000039191	Rbpj	2159.15	2.01054	0.194603	10.3315	5.07619e-25	1.32109e-23		recombination signal binding protein for immunoglobulin kappa J region	Exhibits several functions, including DNA-binding transcription activator activity, RNA polymerase II-specific; RNA polymerase II cis-regulatory region sequence-specific DNA binding activity; and protein N-terminus binding activity. Involved in several processes, including animal organ development; circulatory system development; and positive regulation of signal transduction. Localizes to nucleu…
ENSMUSG00000087356	Gm13856	31.1941	2.00852	0.742362	2.70558	0.00681845	0.0167832		predicted gene 13856	No description available
ENSMUSG00000102423	RP23-380F8.3	236.126	2.0077	0.278859	7.19972	6.03367e-13	5.69429e-12		predicted gene, 37465	No description available
ENSMUSG00000042505	Acn9	439.969	2.00714	0.186812	10.7442	6.31281e-27	1.87848e-25		succinate dehydrogenase complex assembly factor 3	Predicted to be involved in mitochondrial respiratory chain complex II assembly and succinate metabolic process. Predicted to localize to mitochondrial intermembrane space. Orthologous to human SDHAF3 (succinate dehydrogenase complex assembly factor 3).
ENSMUSG00000084291	Gm6654	29.1892	2.00694	0.81569	2.46043	0.0138772	0.0314842		predicted pseudogene 6654	No description available
ENSMUSG00000096221	1500002C15Rik	89.0641	2.00643	0.700881	2.86273	0.00420009	0.0108747		RIKEN cDNA 1500002C15 gene	No description available
ENSMUSG00000099016	Gm27227	51.8559	2.00484	0.512362	3.91294	9.11785e-05	0.000324953		predicted gene 27227	No description available
ENSMUSG00000096517	Gm6919	39.3706	2.00462	0.693491	2.89063	0.00384476	0.0100389		predicted gene 6919	No description available
ENSMUSG00000089802	Gm16107	23.1457	2.00444	0.863164	2.3222	0.0202219	0.0437531		predicted gene 16107	No description available
ENSMUSG00000104094	RP24-308L17.2	146.554	2.00357	0.447861	4.47363	7.69029e-06	3.22854e-05		predicted gene, 37314	No description available
ENSMUSG00000090743	Gm17213	96.8125	2.00271	0.493235	4.06036	4.89967e-05	0.000181821		predicted gene 17213	No description available
ENSMUSG00000025888	Casp1	242.42	2.00197	0.510517	3.92146	8.80141e-05	0.000314629		caspase 1	Exhibits cysteine-type endopeptidase activity. Involved in several processes, including interleukin-1 beta production; membrane hyperpolarization; and positive regulation of cytokine production. Localizes to IPAF inflammasome complex and extracellular region. Is expressed in knee joint and metanephros. Orthologous to human CASP1 (caspase 1).
ENSMUSG00000103052	RP23-444A8.1	23.8079	2.00086	0.853196	2.34513	0.0190205	0.0414367		predicted gene, 38272	No description available
ENSMUSG00000021592	Arsk	193.196	1.99972	0.360828	5.54202	2.99001e-08	1.71101e-07		arylsulfatase K	Predicted to have metal ion binding activity and sulfuric ester hydrolase activity. Predicted to localize to extracellular region. Is expressed in aorta; genitourinary system; heart; and spinal cord. Orthologous to human ARSK (arylsulfatase family member K).
ENSMUSG00000071266	Zfp946	635.788	1.99969	0.214626	9.31709	1.19577e-20	2.22221e-19		zinc finger protein 946	Predicted to have DNA-binding transcription factor activity, RNA polymerase II-specific and RNA polymerase II cis-regulatory region sequence-specific DNA binding activity. Predicted to be involved in regulation of transcription by RNA polymerase II. Predicted to localize to nucleus.
ENSMUSG00000025019	Lcor	2153.04	1.99956	0.103395	19.339	2.52085e-83	1.27061e-80		ligand dependent nuclear receptor corepressor	Exhibits chromatin binding activity. Involved in negative regulation of transcription by RNA polymerase II; positive regulation of histone H3-K27 trimethylation; and transcription by RNA polymerase II. Predicted to localize to nucleoplasm. Is expressed in several structures, including 1st branchial arch; genitourinary system; nervous system; sensory organ; and trunk somite. Orthologous to human L…
ENSMUSG00000097662	Gm2093	47.231	1.99906	0.532854	3.75161	0.000175702	0.000599295		predicted gene 2093	No description available
ENSMUSG00000103649	RP23-201I6.5	67.975	1.99874	0.481728	4.1491	3.33779e-05	0.000127335		predicted gene, 37768	No description available
ENSMUSG00000047535	Olfr67	115.577	1.99656	0.588055	3.39519	0.000685817	0.00210649		olfactory receptor 67	Predicted to have olfactory receptor activity. Predicted to be involved in G protein-coupled receptor signaling pathway and sensory perception of smell. Predicted to localize to integral component of membrane. Is expressed in olfactory epithelium. Orthologous to human OR52Z1 (olfactory receptor family 52 subfamily Z member 1).
ENSMUSG00000101724	Gm29453	65.639	1.99619	0.560999	3.55827	0.000373305	0.00120113		predicted gene 29453	No description available
ENSMUSG00000103751	RP24-483O2.2	52.0336	1.9944	0.581083	3.43221	0.000598678	0.00185779		predicted gene, 37283	No description available
ENSMUSG00000083798	Gm14584	24.4853	1.99434	0.797377	2.50113	0.0123798	0.0285088		predicted gene 14584	No description available
ENSMUSG00000103163	RP23-379C24.1	62.1591	1.99384	0.555353	3.59021	0.000330408	0.00107388		predicted gene, 38146	No description available
ENSMUSG00000103432	RP24-546N2.2	122.936	1.99343	0.414749	4.80636	1.53706e-06	7.09291e-06		RIKEN cDNA 6720464F23 gene	No description available
ENSMUSG00000072660	Gm6288	36.753	1.99291	0.633319	3.14678	0.00165082	0.00471897		predicted gene 6288	No description available
ENSMUSG00000040321	Zfp770	511.008	1.98991	0.178287	11.1613	6.30449e-29	2.15067e-27		zinc finger protein 770	Predicted to have DNA-binding transcription activator activity, RNA polymerase II-specific and RNA polymerase II cis-regulatory region sequence-specific DNA binding activity. Predicted to be involved in regulation of transcription by RNA polymerase II. Predicted to localize to nucleus. Orthologous to human ZNF770 (zinc finger protein 770).
ENSMUSG00000078657	Crnn	70.2821	1.98966	0.838316	2.37341	0.0176249	0.0388196		cornulin	Predicted to have calcium ion binding activity and calcium-dependent protein binding activity. Predicted to be involved in several processes, including positive regulation of NF-kappaB transcription factor activity; positive regulation of cell cycle G1/S phase transition; and positive regulation of keratinocyte proliferation. Predicted to localize to membrane. Is expressed in epidermis; esophagus…
ENSMUSG00000025431	Crisp1	2734.36	1.98853	0.23025	8.63641	5.80048e-18	8.59905e-17		cysteine-rich secretory protein 1	Predicted to localize to extracellular space. Orthologous to human CRISP3 (cysteine rich secretory protein 3).
ENSMUSG00000078185	Chml	383.891	1.98363	0.265635	7.4675	8.17314e-14	8.39684e-13		choroideremia-like	Predicted to have Rab GTPase binding activity. Predicted to be involved in protein geranylgeranylation and vesicle-mediated transport. Predicted to localize to Rab-protein geranylgeranyltransferase complex; cytosol; and nucleoplasm. Is expressed in nervous system. Human ortholog(s) of this gene implicated in asthma. Orthologous to human CHML (CHM like Rab escort protein).
ENSMUSG00000097107	Gm6846	22.8964	1.98289	0.772787	2.56589	0.0102912	0.0241999		pluripotency associated transcript 6	Localizes to nucleus.
ENSMUSG00000053049	Gm15413	83.6064	1.98169	0.482601	4.10628	4.02089e-05	0.000151592		predicted gene 15413	No description available
ENSMUSG00000074805	Il1bos	102.93	1.98149	0.452301	4.38091	1.18186e-05	4.84234e-05		interleukin 1 beta, opposite strand	No description available
ENSMUSG00000102426	RP23-330G24.3	383.776	1.97729	0.341234	5.79453	6.8511e-09	4.23445e-08		0	0
ENSMUSG00000078941	Ak6	1343.49	1.97566	0.219161	9.01467	1.97461e-19	3.31086e-18		adenylate kinase 6	Predicted to have ATP binding activity and adenylate kinase activity. Predicted to localize to centrosome; cytosol; and nuclear body. Orthologous to human AK6 (adenylate kinase 6).
ENSMUSG00000085019	Pard3bos2	269.185	1.9746	0.481561	4.10042	4.12407e-05	0.000155127		par-3 family cell polarity regulator beta, opposite strand 2	No description available
ENSMUSG00000021193	Pitrm1	523.951	1.97401	0.309113	6.38603	1.70252e-10	1.24922e-09		pitrilysin metallepetidase 1	Predicted to have metalloendopeptidase activity and zinc ion binding activity. Predicted to be involved in protein processing. Localizes to mitochondrion. Is expressed in several structures, including alimentary system; brain; embryo mesenchyme; genitourinary system; and skeletal musculature. Orthologous to human PITRM1 (pitrilysin metallopeptidase 1).
ENSMUSG00000081619	Gm13351	51.4939	1.97343	0.63903	3.08816	0.00201397	0.00564598		predicted gene 13351	No description available
ENSMUSG00000021273	Fdft1	1252.41	1.97327	0.665809	2.96372	0.00303947	0.00815344		farnesyl diphosphate farnesyl transferase 1	Predicted to have farnesyl-diphosphate farnesyltransferase activity and squalene synthase activity. Predicted to be involved in cholesterol biosynthetic process and farnesyl diphosphate metabolic process. Predicted to localize to endoplasmic reticulum and endoplasmic reticulum membrane. Is expressed in several structures, including alimentary system; integumental system; nervous system; respirato…
ENSMUSG00000090942	F830016B08Rik	115.097	1.96914	0.472237	4.16981	3.0486e-05	0.00011708		RIKEN cDNA F830016B08 gene	Predicted to have GTPase activity. Predicted to be involved in cellular response to interferon-beta and defense response. Predicted to localize to endoplasmic reticulum membrane.
ENSMUSG00000089635	Gm16559	216.934	1.96866	0.292235	6.73654	1.62197e-11	1.32779e-10		predicted gene 16559	No description available
ENSMUSG00000085254	Gm15881	21.8125	1.96783	0.785345	2.50568	0.0122215	0.0281758		predicted gene 15881	No description available
ENSMUSG00000102249	RP24-86C3.3	31.4688	1.96667	0.816016	2.41009	0.0159487	0.0356085		RIKEN cDNA 4930423C22 gene	No description available
ENSMUSG00000032551	1110059G10Rik	529.817	1.96658	0.226431	8.68515	3.78249e-18	5.67903e-17		RIKEN cDNA 1110059G10 gene	Orthologous to human KIAA1143 (KIAA1143).
ENSMUSG00000021483	Cdk20	158.227	1.96496	0.344608	5.702	1.18406e-08	7.10324e-08		cyclin-dependent kinase 20	Predicted to have cyclin-dependent protein serine/threonine kinase activity. Involved in several processes, including chordate embryonic development; embryonic organ development; and negative regulation of smoothened signaling pathway involved in dorsal/ventral neural tube patterning. Predicted to localize to nucleoplasm. Is expressed in thymus primordium. Orthologous to human CDK20 (cyclin depen…
ENSMUSG00000103132	RP23-392C14.2	203.411	1.9642	0.367436	5.34569	9.00752e-08	4.85526e-07		predicted gene, 37978	No description available
ENSMUSG00000026088	Mitd1	433.353	1.96362	0.32423	6.05625	1.39331e-09	9.26546e-09		MIT, microtubule interacting and transport, domain containing 1	Predicted to have identical protein binding activity; phosphatidylinositol binding activity; and protein domain specific binding activity. Predicted to be involved in midbody abscission and negative regulation of protein binding activity. Predicted to colocalize with midbody. Orthologous to human MITD1 (microtubule interacting and trafficking domain containing 1).
ENSMUSG00000100916	LHB	45.0815	1.96228	0.752526	2.60759	0.00911824	0.021723		0	0
ENSMUSG00000031645	F11	34.7774	1.9596	0.646773	3.02981	0.00244705	0.0067242		coagulation factor XI	Predicted to have identical protein binding activity and serine-type aminopeptidase activity. Involved in regulation of blood coagulation. Predicted to localize to extracellular space. Is expressed in liver left lobe and liver right lobe. Used to study factor XI deficiency. Human ortholog(s) of this gene implicated in factor XI deficiency and thrombosis. Orthologous to human F11 (coagulation fact…
ENSMUSG00000056531	Ccdc18	139.536	1.95885	0.510015	3.84077	0.000122647	0.000428026		coiled-coil domain containing 18	Orthologous to human CCDC18 (coiled-coil domain containing 18).
ENSMUSG00000095295	Gm3488	71.4763	1.95798	0.667244	2.93442	0.00334169	0.00887833		predicted gene, 3488	No description available
ENSMUSG00000101872	Gm29237	43.5017	1.95682	0.757206	2.58426	0.00975879	0.0230776		predicted gene 29237	No description available
ENSMUSG00000103656	RP23-327M13.2	106.118	1.956	0.375522	5.20873	1.90137e-07	9.85107e-07		predicted gene, 37205	No description available
ENSMUSG00000086231	Rapgef4os3	57.8588	1.95552	0.519302	3.76566	0.000166111	0.000568387		Rap guanine nucleotide exchange factor (GEF) 4, opposite strand 3	No description available
ENSMUSG00000000248	Clec2g	56.7357	1.95524	0.522805	3.7399	0.000184093	0.000625755		C-type lectin domain family 2, member g	Exhibits natural killer cell lectin-like receptor binding activity. Involved in negative regulation of osteoclast differentiation. Predicted to localize to external side of plasma membrane. Orthologous to human CLEC2D (C-type lectin domain family 2 member D).
ENSMUSG00000087640	Gm14798	21.3386	1.95507	0.777669	2.51402	0.0119365	0.0275907		predicted gene 14798	No description available
ENSMUSG00000090063	Dlx6os1	1924.97	1.95348	0.305043	6.40395	1.5141e-10	1.12062e-09		0	0
ENSMUSG00000066613	Zfp932	960.314	1.95309	0.248541	7.85823	3.89596e-15	4.50269e-14		zinc finger protein 932	Exhibits RNA polymerase II cis-regulatory region sequence-specific DNA binding activity; chromatin binding activity; and histone deacetylase binding activity. Involved in negative regulation of DNA-binding transcription factor activity and negative regulation of transcription by RNA polymerase II. Localizes to nucleus. Is expressed in several structures, including alimentary system; genitourinary…
ENSMUSG00000020015	Cdk17	1174.46	1.95296	0.18805	10.3853	2.89197e-25	7.6555e-24		cyclin-dependent kinase 17	Predicted to have ATP binding activity and cyclin-dependent protein serine/threonine kinase activity. Predicted to be involved in protein phosphorylation and regulation of transcription involved in G1/S transition of mitotic cell cycle. Predicted to localize to cytoplasm and nucleus. Is expressed in central nervous system; inner ear; and retina. Orthologous to human CDK17 (cyclin dependent kinase…
ENSMUSG00000103624	RP23-260F15.2	192.969	1.95265	0.31756	6.1489	7.80208e-10	5.34704e-09		predicted gene 3081	No description available
ENSMUSG00000021832	Psmc6	3126.32	1.95241	0.166514	11.7252	9.46466e-32	3.86377e-30		proteasome (prosome, macropain) 26S subunit, ATPase, 6	Predicted to have identical protein binding activity. Predicted to be involved in positive regulation of RNA polymerase II transcription preinitiation complex assembly; positive regulation of inclusion body assembly; and ubiquitin-dependent ERAD pathway. Localizes to proteasome accessory complex. Is expressed in thymus primordium. Orthologous to human PSMC6 (proteasome 26S subunit, ATPase 6).
ENSMUSG00000035674	Ndufa3	1423.3	1.94895	0.188648	10.3311	5.09676e-25	1.32505e-23		NADH:ubiquinone oxidoreductase subunit A3	Predicted to be involved in mitochondrial respiratory chain complex I assembly. Localizes to mitochondrial inner membrane. Orthologous to human NDUFA3 (NADH:ubiquinone oxidoreductase subunit A3).
ENSMUSG00000034820	Cpsf7	2301.4	1.94879	0.560024	3.47983	0.000501741	0.0015796		cleavage and polyadenylation specific factor 7	Predicted to have RNA binding activity. Predicted to be involved in mRNA alternative polyadenylation; pre-mRNA cleavage required for polyadenylation; and protein-containing complex assembly. Predicted to localize to cytoplasm and mRNA cleavage and polyadenylation specificity factor complex. Is expressed in several structures, including blood vessel; brain; olfactory epithelium; and retina. Orthol…
ENSMUSG00000039672	Kcne2	39.9723	1.94843	0.706926	2.7562	0.00584776	0.0146345		potassium voltage-gated channel, Isk-related subfamily, gene 2	Predicted to contribute to delayed rectifier potassium channel activity; inward rectifier potassium channel activity; and voltage-gated potassium channel activity involved in ventricular cardiac muscle cell action potential repolarization. Involved in several processes, including potassium ion transmembrane transport; regulation of ventricular cardiac muscle cell membrane repolarization; and vent…
ENSMUSG00000097792	Gm27042	276.435	1.94838	0.294293	6.62056	3.57851e-11	2.83458e-10		predicted gene, 27042	No description available
ENSMUSG00000020335	Zfp354b	138.037	1.94722	0.370039	5.26219	1.42347e-07	7.50575e-07		zinc finger protein 354B	Exhibits chromatin binding activity. Involved in negative regulation of transcription by RNA polymerase II. Predicted to localize to nucleus. Is expressed in genitourinary system. Orthologous to human ZNF354B (zinc finger protein 354B).
ENSMUSG00000091407	Vmn2r117	155.409	1.94551	0.617409	3.15109	0.00162663	0.00465577		vomeronasal 2, receptor 117	Predicted to have G protein-coupled receptor activity. Predicted to localize to integral component of plasma membrane.
ENSMUSG00000074166	AW146154	487.774	1.9453	0.200478	9.7033	2.91904e-22	6.23654e-21		expressed sequence AW146154	Predicted to have DNA-binding transcription activator activity, RNA polymerase II-specific and RNA polymerase II cis-regulatory region sequence-specific DNA binding activity. Predicted to be involved in regulation of transcription by RNA polymerase II. Predicted to localize to nucleus. Orthologous to human ZNF101 (zinc finger protein 101).
ENSMUSG00000067001	Serpinb7	413.484	1.94473	0.309102	6.29155	3.14302e-10	2.24548e-09		serine (or cysteine) peptidase inhibitor, clade B, member 7	Predicted to have serine-type endopeptidase inhibitor activity. Predicted to be involved in several processes, including positive regulation of collagen biosynthetic process; positive regulation of cytokine production; and positive regulation of glomerular mesangial cell proliferation. Predicted to localize to extracellular space. Is expressed in olfactory epithelium. Human ortholog(s) of this ge…
ENSMUSG00000024943	Smc5	1495.84	1.94389	0.12591	15.4387	8.98785e-54	1.20642e-51		structural maintenance of chromosomes 5	Predicted to have ATP binding activity. Involved in several processes, including chromosome condensation; internal peptidyl-lysine acetylation; and protein localization to chromosome, centromeric region. Localizes to PML body; chromosome; and cytoplasm. Orthologous to human SMC5 (structural maintenance of chromosomes 5).
ENSMUSG00000067951	Vmn1r227	24.6836	1.94241	0.744688	2.60835	0.00909804	0.0216799		vomeronasal 1 receptor 227	Predicted to have pheromone binding activity and pheromone receptor activity. Predicted to be involved in response to pheromone. Predicted to localize to integral component of plasma membrane.
ENSMUSG00000097705	Gm26740	26.5979	1.94209	0.847465	2.29165	0.0219258	0.0469094		predicted gene, 26740	No description available
ENSMUSG00000000948	Snrpn	200.553	1.94035	0.378057	5.13243	2.86022e-07	1.45174e-06		predicted gene, 38393	No description available
ENSMUSG00000038784	Cnot4	672.95	1.93957	0.222201	8.72888	2.57201e-18	3.90673e-17		CCR4-NOT transcription complex, subunit 4	Predicted to have ubiquitin-protein transferase activity. Predicted to be involved in protein autoubiquitination; regulation of megakaryocyte differentiation; and ubiquitin-dependent protein catabolic process. Predicted to localize to CCR4-NOT complex. Is expressed in several structures, including central nervous system; genitourinary system; and neural retina. Orthologous to human CNOT4 (CCR4-NO…
ENSMUSG00000035958	Tdp2	665.088	1.93771	0.162738	11.9069	1.08957e-32	4.70459e-31		tyrosyl-DNA phosphodiesterase 2	Predicted to have several functions, including metal ion binding activity; phosphoric diester hydrolase activity; and single-stranded DNA binding activity. Predicted to be involved in double-strand break repair and neuron development. Predicted to localize to PML body; aggresome; and cytoplasm. Is expressed in several structures, including alimentary system; limb; liver; spleen; and testis. Human…
ENSMUSG00000089901	Gm8113	455.83	1.93764	0.349387	5.54584	2.92549e-08	1.67603e-07		predicted gene 8113	No description available
ENSMUSG00000098130	Gm17797	53.152	1.9372	0.675788	2.86658	0.00414938	0.0107535		predicted gene, 17797	No description available
ENSMUSG00000103382	RP24-429G21.6	204.332	1.93715	0.271264	7.14119	9.25294e-13	8.57198e-12		predicted gene, 37755	No description available
ENSMUSG00000097743	Gm16973	394.636	1.93655	0.221334	8.74943	2.14435e-18	3.27729e-17		predicted gene, 16973	No description available
ENSMUSG00000100009	Gm7967	181.499	1.93618	0.284549	6.80439	1.01476e-11	8.44426e-11		predicted gene 7967	No description available
ENSMUSG00000044923	Olfr1030	281.621	1.93442	0.27429	7.05247	1.75769e-12	1.58147e-11		olfactory receptor 1030	Predicted to have odorant binding activity and olfactory receptor activity. Predicted to be involved in G protein-coupled receptor signaling pathway and sensory perception of smell. Predicted to localize to integral component of membrane.
ENSMUSG00000104363	RP24-375D13.1	27.8917	1.93425	0.773627	2.50024	0.0124111	0.0285595		predicted gene, 38081	No description available
ENSMUSG00000036902	Neto2	130.292	1.93379	0.751978	2.5716	0.0101229	0.0238587		neuropilin (NRP) and tolloid (TLL)-like 2	Exhibits ionotropic glutamate receptor binding activity. Predicted to be involved in regulation of kainate selective glutamate receptor activity. Localizes to postsynaptic density. Is expressed in central nervous system and retina. Orthologous to human NETO2 (neuropilin and tolloid like 2).
ENSMUSG00000071551	Akr1c19	23.5698	1.93371	0.708747	2.72835	0.00636529	0.0158058		aldo-keto reductase family 1, member C19	Predicted to have alditol:NADP+ 1-oxidoreductase activity; ketosteroid monooxygenase activity; and steroid dehydrogenase activity. Predicted to be involved in steroid metabolic process. Predicted to localize to cytosol. Human ortholog(s) of this gene implicated in 46,XY sex reversal 8; B-lymphoblastic leukemia/lymphoma; T-cell acute lymphoblastic leukemia; and leukemia. Orthologous to several hum…
ENSMUSG00000040985	Sun3	27.4899	1.93366	0.688328	2.80921	0.00496637	0.0126357		Sad1 and UNC84 domain containing 3	Predicted to have protein-membrane adaptor activity. Predicted to be involved in nuclear envelope organization. Localizes to meiotic nuclear membrane microtubule tethering complex. Orthologous to human SUN3 (Sad1 and UNC84 domain containing 3).
ENSMUSG00000074415	2610203C20Rik	1209.33	1.93338	0.12191	15.8591	1.21602e-56	1.96296e-54		Mir100 Mirlet7a-2 Mir125b-1 cluster host gene	Is expressed in telencephalon. Orthologous to human MIR100HG (mir-100-let-7a-2-mir-125b-1 cluster host gene).
ENSMUSG00000103291	RP24-92A2.1	470.28	1.9312	0.209332	9.22553	2.82167e-20	5.05364e-19		predicted gene, 38235	No description available
ENSMUSG00000047678	Gpr82	91.3728	1.92978	0.461702	4.17972	2.91871e-05	0.000112424		G protein-coupled receptor 82	Predicted to have G protein-coupled receptor activity. Predicted to be involved in G protein-coupled receptor signaling pathway. Predicted to localize to integral component of membrane and plasma membrane. Orthologous to human GPR82 (G protein-coupled receptor 82).
ENSMUSG00000103928	RP24-167M10.4	390.191	1.92965	0.218707	8.82298	1.11455e-18	1.74112e-17		predicted gene, 37893	No description available
ENSMUSG00000022126	Irg1	58.4767	1.92932	0.513871	3.75448	0.000173698	0.000593033		aconitate decarboxylase 1	Exhibits aconitate decarboxylase activity. Involved in several processes, including cellular response to cytokine stimulus; negative regulation of response to external stimulus; and negative regulation of toll-like receptor signaling pathway. Localizes to mitochondrion. Orthologous to human ACOD1 (aconitate decarboxylase 1).
ENSMUSG00000067928	Zfp760	756.308	1.92901	0.180458	10.6895	1.13926e-26	3.34174e-25		zinc finger protein 760	Predicted to have DNA-binding transcription activator activity, RNA polymerase II-specific and RNA polymerase II cis-regulatory region sequence-specific DNA binding activity. Predicted to be involved in regulation of transcription by RNA polymerase II. Predicted to localize to nucleus. Is expressed in genitourinary system.
ENSMUSG00000025893	Kbtbd3	330.916	1.92717	0.315919	6.10021	1.05927e-09	7.14415e-09		kelch repeat and BTB (POZ) domain containing 3	Is expressed in several structures, including central nervous system; dorsal root ganglion; early conceptus; genitourinary system; and tooth. Orthologous to human KBTBD3 (kelch repeat and BTB domain containing 3).
ENSMUSG00000014905	Dnajb9	1721.86	1.92593	0.180262	10.684	1.20889e-26	3.54176e-25		DnaJ heat shock protein family (Hsp40) member B9	Exhibits Hsp70 protein binding activity and chaperone binding activity. Involved in B cell differentiation; immunoglobulin production; and ubiquitin-dependent ERAD pathway. Localizes to endoplasmic reticulum lumen. Is expressed in several structures, including alimentary system; integumental system; nervous system; respiratory system; and sensory organ. Orthologous to human DNAJB9 (DnaJ heat shoc…
ENSMUSG00000054236	Olfr481	44.4544	1.92592	0.623687	3.08796	0.00201539	0.00564867		olfactory receptor 481	Predicted to have odorant binding activity and olfactory receptor activity. Predicted to be involved in G protein-coupled receptor signaling pathway and sensory perception of smell. Predicted to localize to integral component of membrane.
ENSMUSG00000040514	4921511H03Rik	58.2001	1.92539	0.659922	2.9176	0.0035274	0.00931065		testis expressed 47	Orthologous to human TEX47 (testis expressed 47).
ENSMUSG00000091474	2610021A01Rik	763.473	1.925	0.197435	9.75003	1.8442e-22	3.98844e-21		RIKEN cDNA 2610021A01 gene	Predicted to have DNA-binding transcription activator activity, RNA polymerase II-specific and RNA polymerase II cis-regulatory region sequence-specific DNA binding activity. Predicted to be involved in regulation of transcription by RNA polymerase II. Predicted to localize to nucleus. Is expressed in bladder; male associated reproductive structure; testis; ureter; and urethra of male.
ENSMUSG00000040370	Lyrm5	841.79	1.92461	0.159821	12.0423	2.12924e-33	9.59635e-32		electron transfer flavoprotein regulatory factor 1	Predicted to be involved in respiratory electron transport chain. Localizes to mitochondrion. Is expressed in adrenal medulla. Orthologous to human ETFRF1 (electron transfer flavoprotein regulatory factor 1).
ENSMUSG00000079480	Pin4	263.063	1.92448	0.255813	7.52298	5.35408e-14	5.5819e-13		protein (peptidyl-prolyl cis/trans isomerase) NIMA-interacting, 4 (parvulin)	Predicted to have bent DNA binding activity and double-stranded DNA binding activity. Predicted to be involved in rRNA processing. Predicted to localize to several cellular components, including mitochondrial matrix; nuclear lumen; and spindle. Is expressed in 2-cell stage embryo and 4-cell stage embryo. Orthologous to human PIN4 (peptidylprolyl cis/trans isomerase, NIMA-interacting 4).
ENSMUSG00000102939	RP23-16D16.12	133.782	1.92423	0.374462	5.13866	2.76711e-07	1.40708e-06		predicted gene, 38111	No description available
ENSMUSG00000045031	Cetn4	735.634	1.92376	0.190736	10.086	6.37426e-24	1.53743e-22		centrin 4	Exhibits G-protein beta/gamma-subunit complex binding activity; calcium ion binding activity; and heterotrimeric G-protein binding activity. Predicted to be involved in centriole replication and mitotic cell cycle. Localizes to centriole and ciliary basal body. Orthologous to human CETN4P (centrin 4, pseudogene).
ENSMUSG00000045746	B230317F23Rik	50.2182	1.92368	0.829835	2.31814	0.0204415	0.0441564		RIKEN cDNA B230317F23 gene	No description available
ENSMUSG00000102861	RP24-116C1.9	110.765	1.92196	0.529133	3.63229	0.000280922	0.000924727		predicted gene, 37637	No description available
ENSMUSG00000084908	C79798	259.472	1.92182	0.336137	5.71738	1.08181e-08	6.51673e-08		expressed sequence C79798	No description available
ENSMUSG00000049929	Lpar4	37.13	1.92145	0.672901	2.85547	0.00429732	0.0111078		lysophosphatidic acid receptor 4	Exhibits lysophosphatidic acid binding activity and lysophosphatidic acid receptor activity. Predicted to be involved in positive regulation of Rho protein signal transduction and positive regulation of cytosolic calcium ion concentration involved in phospholipase C-activating G protein-coupled signaling pathway. Localizes to plasma membrane. Is expressed in several structures, including branchia…
ENSMUSG00000103076	RP24-193D9.4	117.128	1.91798	0.449441	4.26749	1.97685e-05	7.80438e-05		predicted gene, 37902	No description available
ENSMUSG00000031068	Glrx3	1664.8	1.91775	0.183019	10.4784	1.08535e-25	2.95871e-24		glutaredoxin 3	Predicted to have identical protein binding activity and protein kinase C binding activity. Involved in negative regulation of cardiac muscle hypertrophy and regulation of the force of heart contraction. Localizes to Z disc. Is expressed in several structures, including egg cylinder; genitourinary system; liver; spleen; and white fat. Orthologous to human GLRX3 (glutaredoxin 3).
ENSMUSG00000102258	RP23-379F6.3	208.125	1.91709	0.299417	6.40274	1.52608e-10	1.12848e-09		predicted gene, 38257	No description available
ENSMUSG00000012422	Tmem167	3056.75	1.91689	0.121276	15.806	2.82805e-56	4.50627e-54		transmembrane protein 167	Predicted to be involved in constitutive secretory pathway; intracellular transport; and protein secretion. Predicted to localize to Golgi apparatus. Orthologous to human TMEM167A (transmembrane protein 167A).
ENSMUSG00000047368	Abhd17b	558.012	1.91593	0.223828	8.55983	1.1303e-17	1.63827e-16		abhydrolase domain containing 17B	Exhibits palmitoyl-(protein) hydrolase activity. Involved in several processes, including protein depalmitoylation; regulation of cellular protein localization; and regulation of dendritic spine maintenance. Localizes to plasma membrane; postsynaptic density; and recycling endosome membrane. Orthologous to human ABHD17B (abhydrolase domain containing 17B, depalmitoylase).
ENSMUSG00000025094	Slc18a2	179.169	1.9156	0.308433	6.21076	5.273e-10	3.67785e-09		solute carrier family 18 (vesicular monoamine), member 2	Predicted to have several functions, including drug binding activity; heat shock protein binding activity; and transmembrane transporter activity. Involved in several processes, including locomotory behavior; neurotransmitter loading into synaptic vesicle; and response to amphetamine. Localizes to dopaminergic synapse. Is expressed in several structures, including adrenal gland; alimentary system…
ENSMUSG00000092072	Gm4540	67.4556	1.91456	0.702675	2.72468	0.00643642	0.0159557		predicted gene 4540	No description available
ENSMUSG00000020422	Tns3	4363.54	1.91162	0.130245	14.6771	9.03472e-49	9.41517e-47		tensin 3	Involved in cell migration; lung alveolus development; and positive regulation of cell population proliferation. Predicted to localize to cytosol and focal adhesion. Is expressed in several structures, including craniocervical region bone; foot mesenchyme; reproductive system; spleen primordium; and tail. Orthologous to human TNS3 (tensin 3).
ENSMUSG00000035824	Tk2	818.103	1.91052	0.376528	5.07403	3.89471e-07	1.94052e-06		thymidine kinase 2, mitochondrial	Predicted to have deoxycytidine kinase activity and thymidine kinase activity. Involved in deoxyribonucleotide metabolic process; mitochondrial DNA metabolic process; and mitochondrial DNA replication. Localizes to mitochondrion. Used to study mitochondrial DNA depletion syndrome 2. Human ortholog(s) of this gene implicated in autosomal recessive progressive external ophthalmoplegia with mitochon…
ENSMUSG00000099027	Gm27176	64.4396	1.90948	0.504521	3.78474	0.000153871	0.000528628		predicted gene 27176	No description available
ENSMUSG00000098270	Gm27221	64.4396	1.90948	0.504521	3.78474	0.000153871	0.000528628		predicted gene 27221	No description available
ENSMUSG00000047343	Mettl21c	123.093	1.9091	0.395754	4.82395	1.40746e-06	6.53042e-06		methyltransferase like 21C	Predicted to have heat shock protein binding activity and protein-lysine N-methyltransferase activity. Involved in cellular response to hormone stimulus; regulation of release of sequestered calcium ion into cytosol by sarcoplasmic reticulum; and skeletal muscle tissue development. Predicted to localize to cytosol; nucleus; and protein-containing complex. Orthologous to human METTL21C (methyltran…
ENSMUSG00000020676	Ccl11	23.4406	1.90748	0.737766	2.58547	0.00972455	0.0230054		chemokine (C-C motif) ligand 11	Predicted to have CCR3 chemokine receptor binding activity; chemokine activity; and protein dimerization activity. Involved in several processes, including mammary gland duct morphogenesis; modulation of age-related behavioral decline; and positive regulation of angiogenesis. Predicted to localize to extracellular space. Is expressed in embryo; endocardial lining; liver parenchyma; liver vasculat…
ENSMUSG00000104244	RP23-377H12.5	116.177	1.90743	0.499326	3.82	0.000133451	0.000463504		RIKEN cDNA 2900018N21 gene	No description available
ENSMUSG00000097239	Gm27029	131.913	1.90502	0.789261	2.41368	0.0157924	0.0352787		predicted gene, 27029	Predicted to have Ser-tRNA(Ala) hydrolase activity. Predicted to be involved in regulation of translational fidelity.
ENSMUSG00000104061	RP24-308L17.1	59.1046	1.90481	0.511877	3.72123	0.000198258	0.000669481		predicted gene, 37953	No description available
ENSMUSG00000030291	Med21	812.398	1.90369	0.25332	7.51496	5.69279e-14	5.92751e-13		mediator complex subunit 21	Predicted to contribute to ubiquitin protein ligase activity. Involved in blastocyst development and stem cell population maintenance. Localizes to mediator complex. Orthologous to human MED21 (mediator complex subunit 21).
ENSMUSG00000103658	RP24-498P8.3	29.1855	1.90331	0.697542	2.7286	0.00636033	0.0157972		predicted gene, 37201	No description available
ENSMUSG00000028410	Dnaja1	8593.1	1.90311	0.0973083	19.5576	3.55687e-85	2.04297e-82		DnaJ heat shock protein family (Hsp40) member A1	Predicted to have several functions, including C3HC4-type RING finger domain binding activity; Hsp70 protein binding activity; and signaling receptor binding activity. Involved in several processes, including androgen receptor signaling pathway; flagellated sperm motility; and toxin transport. Predicted to localize to cytosol; membrane; and microtubule cytoskeleton. Is expressed in several struct…
ENSMUSG00000081187	3110067C02Rik	57.2132	1.90192	0.575336	3.30576	0.000947177	0.00283935		RIKEN cDNA 3110067C02 gene	No description available
ENSMUSG00000089929	Bcl2a1b	140.437	1.90036	0.369186	5.14743	2.64077e-07	1.34644e-06		B cell leukemia/lymphoma 2 related protein A1b	Predicted to have BH domain binding activity; protein heterodimerization activity; and protein homodimerization activity. Predicted to be involved in extrinsic apoptotic signaling pathway in absence of ligand and intrinsic apoptotic signaling pathway in response to DNA damage. Predicted to localize to mitochondrial outer membrane. Is expressed in craniocervical region bone; hemolymphoid system; m…
ENSMUSG00000084957	Bbip1	695.416	1.8999	0.2248	8.4515	2.87583e-17	4.03564e-16		BBSome interacting protein 1	Involved in eating behavior and receptor localization to non-motile cilium. Predicted to localize to BBSome and cytoplasm. Used to study Bardet-Biedl syndrome 18. Human ortholog(s) of this gene implicated in Bardet-Biedl syndrome 18. Orthologous to human BBIP1 (BBSome interacting protein 1).
ENSMUSG00000097379	Gm26873	102.082	1.89945	0.391474	4.85203	1.22201e-06	5.71832e-06		predicted gene, 26873	No description available
ENSMUSG00000051037	Zfp455	89.8072	1.89851	0.382216	4.96712	6.7956e-07	3.27936e-06		zinc finger protein 455	Predicted to have DNA-binding transcription factor activity, RNA polymerase II-specific and RNA polymerase II cis-regulatory region sequence-specific DNA binding activity. Predicted to be involved in regulation of transcription by RNA polymerase II. Predicted to localize to nucleus. Is expressed in genitourinary system. Orthologous to several human genes including ZNF429 (zinc finger protein 429).
ENSMUSG00000071528	Usmg5	2415.1	1.89809	0.197443	9.61338	7.02043e-22	1.44975e-20		ATP synthase membrane subunit DAPIT	Localizes to mitochondrion. Human ortholog(s) of this gene implicated in mitochondrial complex V (ATP synthase) deficiency nuclear type 6. Orthologous to human ATP5MD (ATP synthase membrane subunit DAPIT).
ENSMUSG00000073937	Olfr633	60.6683	1.89727	0.641701	2.95662	0.00311029	0.00831992		olfactory receptor 633	Predicted to have olfactory receptor activity. Predicted to be involved in G protein-coupled receptor signaling pathway and sensory perception of smell. Predicted to localize to integral component of membrane and plasma membrane. Orthologous to human OR51J1 (olfactory receptor family 51 subfamily J member 1).
ENSMUSG00000073427	Gm4924	39.0687	1.89542	0.63957	2.96357	0.00304088	0.00815547		0	0
ENSMUSG00000027804	Ppid	2457.85	1.8951	0.161561	11.73	8.9492e-32	3.65939e-30		peptidylprolyl isomerase D (cyclophilin D)	Predicted to have several functions, including Hsp90 protein binding activity; cyclosporin A binding activity; and peptidyl-prolyl cis-trans isomerase activity. Predicted to be involved in several processes, including cellular response to UV-A; positive regulation of viral genome replication; and protein peptidyl-prolyl isomerization. Predicted to localize to cytosol; mitochondrion; and nuclear l…
ENSMUSG00000039242	B3galnt2	1642.7	1.89488	0.133296	14.2156	7.33718e-46	6.51848e-44		UDP-GalNAc:betaGlcNAc beta 1,3-galactosaminyltransferase, polypeptide 2	Predicted to have acetylgalactosaminyltransferase activity. Predicted to be involved in UDP-N-acetylgalactosamine metabolic process and protein O-linked glycosylation. Predicted to localize to endoplasmic reticulum. Is expressed in submandibular gland primordium. Human ortholog(s) of this gene implicated in congenital muscular dystrophy-dystroglycanopathy type A11. Orthologous to human B3GALNT2 (…
ENSMUSG00000031198	Fundc2	881.209	1.894	0.237517	7.97417	1.53408e-15	1.83925e-14		FUN14 domain containing 2	Predicted to be involved in autophagy of mitochondrion. Predicted to localize to integral component of mitochondrial outer membrane. Orthologous to human FUNDC2 (FUN14 domain containing 2).
ENSMUSG00000054641	Mmrn1	322.513	1.89167	0.45556	4.15241	3.28987e-05	0.000125624		multimerin 1	Predicted to have calcium ion binding activity and extracellular matrix structural constituent. Predicted to be involved in blood coagulation. Localizes to collagen-containing extracellular matrix. Is expressed in several structures, including diencephalon lateral wall; genitourinary system; liver; lung mesenchyme; and meninges. Orthologous to human MMRN1 (multimerin 1).
ENSMUSG00000068638	4930403O15Rik	157.994	1.89067	0.41557	4.5496	5.37486e-06	2.31108e-05		0	0
ENSMUSG00000021302	Ggps1	1793.84	1.88975	0.132648	14.2463	4.72576e-46	4.22887e-44		geranylgeranyl diphosphate synthase 1	Exhibits geranyltranstransferase activity. Predicted to be involved in isoprenoid biosynthetic process. Predicted to localize to cytoplasm. Orthologous to human GGPS1 (geranylgeranyl diphosphate synthase 1).
ENSMUSG00000097557	C130060C02Rik	46.9123	1.8883	0.520043	3.63104	0.000282277	0.00092869		RIKEN cDNA C130060C02 gene	No description available
ENSMUSG00000094900	Chdc2	144.015	1.88769	0.376375	5.01547	5.2905e-07	2.59204e-06		0	0
ENSMUSG00000078870	Gm14410	408.161	1.88767	0.435645	4.33303	1.47068e-05	5.93607e-05		predicted gene 14410	No description available
ENSMUSG00000023025	Larp4	2697.65	1.88687	0.127062	14.85	6.96204e-50	7.67627e-48		La ribonucleoprotein domain family, member 4	Predicted to have poly(A) binding activity. Predicted to be involved in cytoskeleton organization; positive regulation of translation; and regulation of cell morphogenesis. Predicted to colocalize with cytoplasmic stress granule; cytosolic small ribosomal subunit; and polysome. Orthologous to human LARP4 (La ribonucleoprotein 4).
ENSMUSG00000099356	Olfr1248	36.3846	1.88436	0.699502	2.69385	0.00706315	0.0173147		0	0
ENSMUSG00000066748	Olfr145	512.851	1.88317	0.445533	4.22679	2.37049e-05	9.25049e-05		olfactory receptor 145	Predicted to have odorant binding activity and olfactory receptor activity. Predicted to be involved in G protein-coupled receptor signaling pathway and sensory perception of smell. Predicted to localize to integral component of membrane. Is expressed in olfactory epithelium. Orthologous to human OR8B8 (olfactory receptor family 8 subfamily B member 8).
ENSMUSG00000028212	Ccne2	135.627	1.88306	0.365489	5.15217	2.57491e-07	1.31477e-06		cyclin E2	Exhibits cyclin-dependent protein serine/threonine kinase regulator activity. Involved in several processes, including DNA metabolic process; homologous chromosome pairing at meiosis; and regulation of cellular protein localization. Localizes to cyclin E2-CDK2 complex. Is expressed in several structures, including cerebral cortex and genitourinary system. Orthologous to human CCNE2 (cyclin E2).
ENSMUSG00000068798	Rap1a	764.44	1.88188	0.192986	9.7514	1.81937e-22	3.93819e-21		RAS-related protein 1a	Exhibits GTPase activity and Ras GTPase binding activity. Involved in several processes, including negative regulation of synaptic vesicle exocytosis; positive regulation of ERK1 and ERK2 cascade; and positive regulation of cell differentiation. Localizes to several cellular components, including cell junction; guanyl-nucleotide exchange factor complex; and neuron projection. Is expressed in brai…
ENSMUSG00000073753	Gm10571	63.2184	1.87993	0.460156	4.08542	4.39969e-05	0.000164717		predicted gene 10571	No description available
ENSMUSG00000043850	Clrn1	24.6903	1.87916	0.754624	2.49019	0.0127674	0.0292704		clarin 1	Involved in auditory receptor cell stereocilium organization; neuromuscular process controlling balance; and sensory perception of sound. Localizes to basal part of cell; stereocilium; and trans-Golgi network transport vesicle. Colocalizes with microtubule. Is expressed in sensory organ. Used to study Usher syndrome type 3A. Human ortholog(s) of this gene implicated in Usher syndrome type 3A and …
ENSMUSG00000044150	A830080D01Rik	792.751	1.87913	0.192685	9.75237	1.80203e-22	3.90409e-21		Bclaf1 and Thrap3 family member 3	Predicted to have DNA binding activity and transcription coregulator activity. Predicted to be involved in positive regulation of transcription by RNA polymerase II. Predicted to localize to mediator complex. Is expressed in central nervous system and retina. Orthologous to human BCLAF3 (BCLAF1 and THRAP3 family member 3).
ENSMUSG00000036781	Rps27l	1358.99	1.87796	0.270252	6.94892	3.68087e-12	3.20671e-11		ribosomal protein S27-like	Predicted to have RNA binding activity; cysteine-type endopeptidase activator activity involved in apoptotic process; and translation activator activity. Predicted to be involved in several processes, including mitotic G1 DNA damage checkpoint; positive regulation of cellular protein metabolic process; and signal transduction by p53 class mediator. Predicted to localize to cytosolic small ribosom…
ENSMUSG00000040666	Sh3bgr	103.99	1.87696	0.611911	3.06737	0.00215951	0.00601032		SH3-binding domain glutamic acid-rich protein	Predicted to have SH3 domain binding activity. Is expressed in several structures, including alimentary system; brain; cardiovascular system; genitourinary system; and sensory organ. Orthologous to human SH3BGR (SH3 domain binding glutamate rich protein).
ENSMUSG00000041481	Serpina3g	95.4878	1.87639	0.549648	3.4138	0.000640636	0.00197657		serine (or cysteine) peptidase inhibitor, clade A, member 3G	Predicted to have serine-type endopeptidase inhibitor activity. Involved in response to cytokine and response to peptide hormone. Predicted to localize to extracellular space. Human ortholog(s) of this gene implicated in chronic obstructive pulmonary disease; cystic fibrosis; and vasculitis. Orthologous to human SERPINA3 (serpin family A member 3).
ENSMUSG00000049149	Olfr1258	87.6184	1.87622	0.619485	3.02868	0.00245623	0.00674493		olfactory receptor 1258	Predicted to have olfactory receptor activity. Predicted to be involved in G protein-coupled receptor signaling pathway and sensory perception of smell. Predicted to localize to integral component of membrane. Orthologous to several human genes including OR4C46 (olfactory receptor family 4 subfamily C member 46).
ENSMUSG00000036894	Rap2b	558.571	1.87559	0.302357	6.20323	5.53143e-10	3.84723e-09		RAP2B, member of RAS oncogene family	Exhibits protein domain specific binding activity. Involved in Rap protein signal transduction; negative regulation of cell migration; and regulation of protein phosphorylation. Localizes to cytosol and recycling endosome membrane. Is expressed in several structures, including alimentary system; brain; cardiovascular system; genitourinary system; and immune system. Orthologous to human RAP2B (RAP…
ENSMUSG00000104283	RP24-324H23.3	177.752	1.8745	0.302427	6.19818	5.71191e-10	3.96718e-09		predicted gene, 37459	No description available
ENSMUSG00000053178	Mterf1b	116.589	1.87327	0.395916	4.7315	2.22872e-06	1.00502e-05		mitochondrial transcription termination factor 1b	Exhibits sequence-specific DNA binding activity. Involved in transcription initiation from mitochondrial promoter. Localizes to mitochondrion. Orthologous to human MTERF1 (mitochondrial transcription termination factor 1).
ENSMUSG00000068882	Ssb	3856.78	1.87241	0.235337	7.95632	1.77238e-15	2.10858e-14		Sjogren syndrome antigen B	Exhibits RNA binding activity. Predicted to be involved in several processes, including IRES-dependent viral translational initiation; RNA metabolic process; and protein localization to cytoplasmic stress granule. Localizes to nucleus. Is expressed in several structures, including central nervous system; early conceptus; gonad; sensory organ; and spleen. Orthologous to human SSB (small RNA bindin…
ENSMUSG00000090248	Gm14027	34.2603	1.87161	0.63685	2.93885	0.00329429	0.00876467		predicted gene 14027	No description available
ENSMUSG00000087478	4930506C21Rik	107.573	1.87127	0.342045	5.47084	4.47917e-08	2.51538e-07		RIKEN cDNA 4930506C21 gene	No description available
ENSMUSG00000027550	Lrrcc1	1011.59	1.87099	0.254159	7.36151	1.81845e-13	1.80152e-12		leucine rich repeat and coiled-coil domain containing 1	Predicted to be involved in cell cycle and cell division. Predicted to localize to centrosome and cytoplasm. Is expressed in Meckel's cartilage; cranium; heart valve; and pectoral girdle and thoracic body wall muscle. Orthologous to human LRRCC1 (leucine rich repeat and coiled-coil centrosomal protein 1).
ENSMUSG00000068134	Zfp120	618.33	1.87048	0.187924	9.95337	2.43777e-23	5.64804e-22		zinc finger protein 120	Predicted to have DNA-binding transcription repressor activity, RNA polymerase II-specific and RNA polymerase II transcription regulatory region sequence-specific DNA binding activity. Predicted to be involved in negative regulation of transcription by RNA polymerase II. Predicted to localize to nuclear chromatin. Is expressed in eye and genitourinary system. Orthologous to human ZNF101 (zinc fin…
ENSMUSG00000021047	Nova1	104.638	1.86877	0.610444	3.06133	0.00220354	0.00611769		NOVA alternative splicing regulator 1	Exhibits mRNA 3'-UTR binding activity. Involved in mRNA splicing, via spliceosome; negative regulation of cold-induced thermogenesis; and regulation of RNA metabolic process. Predicted to localize to cytoplasm; nucleolus; and nucleoplasm. Is expressed in several structures, including nervous system and retina. Orthologous to human NOVA1 (NOVA alternative splicing regulator 1).
ENSMUSG00000059043	Olfr15	204.146	1.86638	0.489611	3.81196	0.00013787	0.000477711		olfactory receptor 15	Exhibits odorant binding activity and olfactory receptor activity. Involved in detection of chemical stimulus involved in sensory perception of smell. Localizes to cell cortex and integral component of membrane. Is expressed in nasal septum epithelium; olfactory epithelium; septal olfactory organ; and vomeronasal organ. Orthologous to human OR2C1 (olfactory receptor family 2 subfamily C member 1).
ENSMUSG00000060301	2610008E11Rik	2330.77	1.86566	0.102071	18.278	1.23927e-74	4.25104e-72		RIKEN cDNA 2610008E11 gene	Predicted to have DNA-binding transcription repressor activity, RNA polymerase II-specific and RNA polymerase II transcription regulatory region sequence-specific DNA binding activity. Predicted to be involved in negative regulation of transcription by RNA polymerase II. Predicted to localize to nuclear chromatin.
ENSMUSG00000078451	Ppil6	1481.89	1.86403	0.201228	9.26323	1.98343e-20	3.60197e-19		peptidylprolyl isomerase (cyclophilin)-like 6	Predicted to have peptidyl-prolyl cis-trans isomerase activity. Predicted to be involved in protein folding and protein peptidyl-prolyl isomerization. Predicted to localize to cytoplasm. Orthologous to human PPIL6 (peptidylprolyl isomerase like 6).
ENSMUSG00000079450	3110007F17Rik	375.202	1.86391	0.37897	4.91836	8.72737e-07	4.16117e-06		claudin 34C1	Predicted to be involved in bicellular tight junction assembly and cell adhesion. Predicted to localize to bicellular tight junction and plasma membrane. Orthologous to human CLDN34 (claudin 34).
ENSMUSG00000102776	RP24-429G21.3	301.058	1.86362	0.344725	5.40609	6.4416e-08	3.53465e-07		predicted gene, 38162	No description available
ENSMUSG00000081944	Gm12276	47.4035	1.86248	0.571231	3.26046	0.00111231	0.00329242		predicted gene 12276	No description available
ENSMUSG00000044772	Sntn	2210.34	1.86121	0.143607	12.9604	2.05125e-38	1.19485e-36		sentan, cilia apical structure protein	Predicted to have calcium ion binding activity and calcium-dependent protein binding activity. Localizes to cilium. Is expressed in lung epithelium and nasal cavity respiratory epithelium. Orthologous to human SNTN (sentan, cilia apical structure protein).
ENSMUSG00000055704	Gm9978	26.792	1.86024	0.78506	2.36955	0.0178097	0.0391757		predicted gene 9978	No description available
ENSMUSG00000102984	RP24-390D21.4	46.2435	1.8601	0.725622	2.56345	0.0103637	0.0243519		predicted gene, 34727	No description available
ENSMUSG00000081451	Gm12734	38.9145	1.85931	0.617986	3.00865	0.00262407	0.00715572		predicted gene 12734	No description available
ENSMUSG00000085622	3110056K07Rik	307.539	1.85887	0.352906	5.26734	1.38414e-07	7.31555e-07		RIKEN cDNA 3110056K07 gene	No description available
ENSMUSG00000031262	Cenpi	194.049	1.85862	0.347238	5.35258	8.67088e-08	4.68607e-07		centromere protein I	Predicted to be involved in centromere complex assembly. Predicted to localize to cytosol; kinetochore; and nuclear body. Orthologous to human CENPI (centromere protein I).
ENSMUSG00000086170	Gm12144	94.0934	1.85782	0.462462	4.01724	5.88833e-05	0.000215739		predicted gene 12144	No description available
ENSMUSG00000102750	RP23-81L22.3	66.3255	1.85781	0.498904	3.72378	0.000196261	0.000663462		predicted gene, 37058	No description available
ENSMUSG00000032727	Mier3	1220.95	1.85757	0.1392	13.3446	1.27408e-40	8.36893e-39		MIER family member 3	Predicted to have RNA polymerase II repressing transcription factor binding activity; histone deacetylase binding activity; and transcription corepressor activity. Predicted to be involved in negative regulation of transcription by RNA polymerase II. Predicted to localize to nucleoplasm and protein-containing complex. Is expressed in genitourinary system. Orthologous to human MIER3 (MIER family m…
ENSMUSG00000097515	1700040D17Rik	41.1859	1.85687	0.608654	3.05078	0.00228249	0.00630922		RIKEN cDNA 1700040D17 gene	No description available
ENSMUSG00000096959	4930509G22Rik	48.9078	1.85495	0.53056	3.4962	0.000471931	0.00149222		RIKEN cDNA 4930509G22 gene	No description available
ENSMUSG00000093985	Gm10406	42.3224	1.8548	0.607875	3.05128	0.0022787	0.00630088		predicted gene 10406	No description available
ENSMUSG00000096932	5033403F01Rik	31.1478	1.85479	0.621762	2.98312	0.00285324	0.00770663		RIKEN cDNA 5033403F01 gene	No description available
ENSMUSG00000050994	Adgb	1235.51	1.85466	0.24276	7.6399	2.17386e-14	2.36e-13		androglobin	Predicted to have calcium-dependent cysteine-type endopeptidase activity; heme binding activity; and oxygen binding activity. Predicted to be involved in proteolysis. Predicted to localize to intracellular. Is expressed in lung. Orthologous to human ADGB (androglobin).
ENSMUSG00000012076	Brms1l	742.832	1.85385	0.226401	8.18835	2.64827e-16	3.39072e-15		breast cancer metastasis-suppressor 1-like	Predicted to contribute to histone deacetylase activity. Predicted to be involved in histone deacetylation and negative regulation of transcription by RNA polymerase II. Predicted to localize to Sin3-type complex. Orthologous to human BRMS1L (BRMS1 like transcriptional repressor).
ENSMUSG00000092086	Gm6793	41.1814	1.8529	0.659689	2.80875	0.00497339	0.0126514		predicted gene 6793	No description available
ENSMUSG00000073590	3222401L13Rik	100.138	1.85229	0.447893	4.13557	3.54078e-05	0.00013425		RIKEN cDNA 3222401L13 gene	No description available
ENSMUSG00000051890	Klhdc1	790.333	1.85099	0.23379	7.91734	2.42644e-15	2.86054e-14		kelch domain containing 1	Predicted to localize to cytosol. Orthologous to human KLHDC1 (kelch domain containing 1).
ENSMUSG00000100594	2810414N06Rik	50.9173	1.85074	0.665768	2.77985	0.00543841	0.0137045		RIKEN cDNA 2810414N06 gene	No description available
ENSMUSG00000049038	Mterf2	291.954	1.85047	0.250334	7.39201	1.44623e-13	1.45199e-12		mitochondrial transcription termination factor 2	Predicted to have DNA binding activity. Predicted to be involved in termination of mitochondrial transcription. Localizes to mitochondrial nucleoid. Orthologous to human MTERF2 (mitochondrial transcription termination factor 2).
ENSMUSG00000085842	Pard3bos1	49.6666	1.85036	0.674957	2.74145	0.00611686	0.0152354		par-3 family cell polarity regulator beta, opposite strand 1	No description available
ENSMUSG00000102540	RP23-286E6.13	98.2663	1.84887	0.379687	4.86945	1.11908e-06	5.26059e-06		predicted gene, 38134	No description available
ENSMUSG00000021040	Slirp	657.164	1.84851	0.410213	4.50623	6.5991e-06	2.79994e-05		SRA stem-loop interacting RNA binding protein	Predicted to have RNA binding activity. Involved in several processes, including flagellated sperm motility; mitochondrion morphogenesis; and negative regulation of mitochondrial RNA catabolic process. Localizes to several cellular components, including acrosomal vesicle; perinuclear region of cytoplasm; and sperm flagellum. Is expressed in ovary and seminiferous cord. Orthologous to human SLIRP …
ENSMUSG00000084195	Gm15372	33.8314	1.84804	0.622926	2.96671	0.00301008	0.00808075		predicted gene 15372	No description available
ENSMUSG00000094145	Vmn2r20	500.724	1.84768	0.421405	4.38457	1.16214e-05	4.76468e-05		vomeronasal 2, receptor 20	Predicted to have G protein-coupled receptor activity. Predicted to localize to integral component of plasma membrane.
ENSMUSG00000097140	Gm26779	23.8762	1.84763	0.758352	2.43637	0.0148355	0.0334129		predicted gene, 26779	No description available
ENSMUSG00000034997	Htr2a	21.778	1.84723	0.760332	2.4295	0.0151196	0.0339569		5-hydroxytryptamine (serotonin) receptor 2A	Predicted to have several functions, including 1-(4-iodo-2,5-dimethoxyphenyl)propan-2-amine binding activity; G-protein alpha-subunit binding activity; and Gq/11-coupled serotonin receptor activity. Involved in positive regulation of fat cell differentiation; positive regulation of phosphorylation; and protein localization to cytoskeleton. Predicted to localize to several cellular components, inc…
ENSMUSG00000021510	A530054K11Rik	1009.25	1.84647	0.182511	10.117	4.64264e-24	1.13416e-22		zinc finger protein 729a	Predicted to have DNA-binding transcription activator activity, RNA polymerase II-specific and RNA polymerase II cis-regulatory region sequence-specific DNA binding activity. Predicted to be involved in regulation of transcription by RNA polymerase II. Predicted to localize to nucleus. Orthologous to several human genes including ZNF91 (zinc finger protein 91).
ENSMUSG00000036372	Tmem258	657.663	1.84629	0.201583	9.15897	5.23942e-20	9.16452e-19		transmembrane protein 258	Predicted to be involved in protein N-linked glycosylation. Predicted to localize to oligosaccharyltransferase I complex. Is expressed in several structures, including genitourinary system; heart; liver; lung; and spleen. Orthologous to human TMEM258 (transmembrane protein 258).
ENSMUSG00000059319	Olfr295	36.3328	1.84555	0.680495	2.71207	0.00668645	0.016501		olfactory receptor 295	Predicted to have odorant binding activity and olfactory receptor activity. Predicted to be involved in G protein-coupled receptor signaling pathway and sensory perception of smell. Predicted to localize to integral component of membrane. Orthologous to human OR14C36 (olfactory receptor family 14 subfamily C member 36).
ENSMUSG00000021098	4930447C04Rik	33.3865	1.84535	0.692549	2.66458	0.00770836	0.0186941		RIKEN cDNA 4930447C04 gene	Involved in gamete generation and meiosis I. Localizes to central element. Is expressed in ovary; retina; and skeletal muscle. Orthologous to human C14orf39 (chromosome 14 open reading frame 39).
ENSMUSG00000103935	RP23-105H6.2	66.5543	1.84489	0.452069	4.08099	4.48445e-05	0.000167484		cDNA sequence AY702102	No description available
ENSMUSG00000035133	Arhgap5	6786.31	1.84415	0.128902	14.3066	1.98935e-46	1.81974e-44		Rho GTPase activating protein 5	Predicted to have SH2 domain binding activity. Involved in several processes, including positive regulation of cell migration; positive regulation of mesenchymal cell proliferation; and regulation of cell size. Predicted to localize to cytosol and endoplasmic reticulum. Is expressed in several structures, including alimentary system; central nervous system; genitourinary system; respiratory syste…
ENSMUSG00000041935	AW549877	1704.06	1.84367	0.175022	10.5339	6.02801e-26	1.68036e-24		expressed sequence AW549877	Predicted to localize to cytosol and nucleoplasm. Is expressed in central nervous system and ganglia. Orthologous to human C5orf51 (chromosome 5 open reading frame 51).
ENSMUSG00000034617	Mtrr	233.132	1.84319	0.262116	7.03194	2.03684e-12	1.81675e-11		5-methyltetrahydrofolate-homocysteine methyltransferase reductase	Exhibits [methionine synthase] reductase activity. Involved in several processes, including S-adenosylmethionine cycle; folic acid metabolic process; and sulfur amino acid metabolic process. Predicted to localize to cytosol. Is expressed in several structures, including gut; neural ectoderm; notochord; optic vesicle; and placenta. Human ortholog(s) of this gene implicated in several diseases, inc…
ENSMUSG00000020644	Id2	1168.55	1.8424	0.215	8.56929	1.04128e-17	1.5119e-16		inhibitor of DNA binding 2	Exhibits DNA-binding transcription factor inhibitor activity and RNA polymerase II activating transcription factor binding activity. Involved in several processes, including animal organ development; neurogenesis; and regulation of hemopoiesis. Localizes to cytoplasm; nuclear euchromatin; and protein-containing complex. Is expressed in several structures, including alimentary system; central nerv…
ENSMUSG00000029735	Tpk1	287.353	1.84232	0.576782	3.19413	0.00140251	0.00406612		thiamine pyrophosphokinase	Exhibits thiamine diphosphokinase activity. Involved in thiamine metabolic process. Is expressed in several structures, including early conceptus; gonad; heart; liver; and metanephros. Human ortholog(s) of this gene implicated in inherited metabolic disorder. Orthologous to human TPK1 (thiamin pyrophosphokinase 1).
ENSMUSG00000043226	Olfr1009	44.3221	1.84201	0.726662	2.53489	0.0112484	0.026184		olfactory receptor 1009	Predicted to have odorant binding activity and olfactory receptor activity. Predicted to be involved in G protein-coupled receptor signaling pathway and sensory perception of smell. Predicted to localize to integral component of membrane.
ENSMUSG00000081016	Olfr1397-ps1	24.3026	1.84017	0.721968	2.54883	0.0108085	0.0252864		olfactory receptor 1397, pseudogene 1	No description available
ENSMUSG00000102590	Mannr	26.9183	1.83996	0.774643	2.37523	0.0175378	0.0386706		Mecom adjacent non-protein coding RNA	Involved in regulation of gene expression.
ENSMUSG00000102581	RP24-324H23.2	239.383	1.83984	0.266836	6.895	5.38665e-12	4.61622e-11		predicted gene, 37443	No description available
ENSMUSG00000103762	RP24-168F13.1	107.187	1.83897	0.407196	4.51618	6.29658e-06	2.67987e-05		predicted gene, 37861	No description available
[truncated: 10,279 more rows]
